# Supplementary material for: Alternative approaches to identify core bacteria in Fucus distichus microbiome and assess their distribution and host-specificity
Source: Environ Microbiome. 2022 Nov 16;17:55. doi: 10.1186/s40793-022-00451-z (PMC9670562; doi:10.1186/s40793-022-00451-z)
Supplement: Supplementary file 1 — Additional file 1. Supplementary Table 1 showing indicator ASVs of F. distichus on Calvert Island for each sampling event in the two-step IndVal. [file 40793_2022_451_MOESM1_ESM.xlsx]

## Sheet: Sheet1
	Step.1 Inidcator taxa of Fucus distichus for each sampling event
	Taxa	Specificity	Fidelity	IndVal value	P-value	Dataset	Site		Dataset	Site	The # of Indicator ASVs for each sampling event
	ASV1.Granulosicoccus	0.99054	0.93846	0.964	0.001	all_calvert_datasets	all_calvert_sites		all_calvert_datasets	all_calvert_sites	22
	ASV5.Litorimonas	0.9635	0.93846	0.951	0.001	all_calvert_datasets	all_calvert_sites		2015calvert	WB-high	97
	ASV2.Blastopirellula	0.98494	0.88462	0.933	0.001	all_calvert_datasets	all_calvert_sites		2015calvert	WB-low	103
	ASV4.Granulosicoccus	0.99414	0.84615	0.917	0.001	all_calvert_datasets	all_calvert_sites		2018calvert	NB	6
	ASV18.Sulfitobacter	0.97933	0.74615	0.855	0.001	all_calvert_datasets	all_calvert_sites		2018calvert	PB	45
	ASV13.Rubidimonas	0.99233	0.67692	0.82	0.001	all_calvert_datasets	all_calvert_sites		2018calvert	WB-high	20
	ASV14.Hellea	0.98238	0.67692	0.815	0.001	all_calvert_datasets	all_calvert_sites		2018calvert	WB-low	65
	ASV25.Octadecabacter	0.95218	0.69231	0.812	0.001	all_calvert_datasets	all_calvert_sites		2018calvert	WB-wall	45
	ASV61.Roseibacillus	0.98301	0.63077	0.787	0.001	all_calvert_datasets	all_calvert_sites		2019calvert	NB	54
	ASV64.Rhodobacteraceae	0.94164	0.64615	0.78	0.001	all_calvert_datasets	all_calvert_sites		2019calvert	PB	89
	ASV6.Dokdonia	0.93331	0.63846	0.772	0.001	all_calvert_datasets	all_calvert_sites		2019calvert	WB-high	67
	ASV169.Roseibacillus	0.98669	0.57692	0.754	0.001	all_calvert_datasets	all_calvert_sites		2019calvert	WB-low	31
	ASV3.Rubritalea	0.99622	0.56923	0.753	0.001	all_calvert_datasets	all_calvert_sites
	ASV92.Rhodobacteraceae	0.93888	0.59231	0.746	0.001	all_calvert_datasets	all_calvert_sites				644
	ASV149.Taibaiella	0.92197	0.6	0.744	0.001	all_calvert_datasets	all_calvert_sites				Total ASVs= 644
	ASV9.Nonlabens	0.98314	0.56154	0.743	0.001	all_calvert_datasets	all_calvert_sites				Unique ASVs (remove duplicates) = 329
	ASV67.Roseibacillus	0.99485	0.53846	0.732	0.001	all_calvert_datasets	all_calvert_sites
	ASV12.Croceitalea	0.96017	0.53846	0.719	0.001	all_calvert_datasets	all_calvert_sites
	ASV16.Granulosicoccus	0.99265	0.50769	0.71	0.001	all_calvert_datasets	all_calvert_sites
	ASV80.Winogradskyella	0.96312	0.52308	0.71	0.001	all_calvert_datasets	all_calvert_sites
	ASV7.Nonlabens	0.93374	0.53846	0.709	0.001	all_calvert_datasets	all_calvert_sites
	ASV126.Rhodobacteraceae	0.86453	0.57692	0.706	0.001	all_calvert_datasets	all_calvert_sites
	ASV3.Rubritalea	0.9977	1	0.999	0.001	2015calvert	WB-low
	ASV16.Granulosicoccus	0.9951	1	0.998	0.001	2015calvert	WB-low
	ASV117.Roseibacillus	0.9945	1	0.997	0.001	2015calvert	WB-low
	ASV46.Saprospiraceae	0.9945	1	0.997	0.001	2015calvert	WB-low
	ASV14.Hellea	0.9864	1	0.993	0.001	2015calvert	WB-low
	ASV211.Saprospiraceae	0.9849	1	0.992	0.001	2015calvert	WB-low
	ASV5.Litorimonas	0.9825	1	0.991	0.001	2015calvert	WB-low
	ASV976.Litorimonas	0.9742	1	0.987	0.001	2015calvert	WB-low
	ASV145.Saprospiraceae	0.9739	1	0.987	0.001	2015calvert	WB-low
	ASV1.Granulosicoccus	0.9609	1	0.98	0.001	2015calvert	WB-low
	ASV72.Litorimonas	0.942	1	0.971	0.001	2015calvert	WB-low
	ASV808.Rubritalea	0.9971	0.9333	0.965	0.001	2015calvert	WB-low
	ASV81.Saprospiraceae	0.996	0.9333	0.964	0.001	2015calvert	WB-low
	ASV171.Saprospiraceae	0.9957	0.9333	0.964	0.001	2015calvert	WB-low
	ASV378.Saprospiraceae	0.995	0.9333	0.964	0.001	2015calvert	WB-low
	ASV4.Granulosicoccus	0.9921	0.9333	0.962	0.001	2015calvert	WB-low
	ASV61.Roseibacillus	0.991	0.9333	0.962	0.001	2015calvert	WB-low
	ASV91.Saprospiraceae	0.9906	0.9333	0.962	0.001	2015calvert	WB-low
	ASV66.Blastopirellula	0.987	0.9333	0.96	0.001	2015calvert	WB-low
	ASV425.Saprospiraceae	0.9859	0.9333	0.959	0.001	2015calvert	WB-low
	ASV286.Saprospiraceae	0.9859	0.9333	0.959	0.001	2015calvert	WB-low
	ASV807.Saprospiraceae	0.9852	0.9333	0.959	0.001	2015calvert	WB-low
	ASV84.Litorimonas	0.9833	0.9333	0.958	0.001	2015calvert	WB-low
	ASV2.Blastopirellula	0.9818	0.9333	0.957	0.001	2015calvert	WB-low
	ASV194.Litorimonas	0.9771	0.9333	0.955	0.001	2015calvert	WB-low
	ASV282.Leucothrix	0.9051	1	0.951	0.001	2015calvert	WB-low
	ASV857.Peredibacter	0.9978	0.8667	0.93	0.001	2015calvert	WB-low
	ASV734.Saprospiraceae	0.9976	0.8667	0.93	0.001	2015calvert	WB-low
	ASV59.Granulosicoccus	0.9972	0.8667	0.93	0.001	2015calvert	WB-low
	ASV339.Saprospiraceae	0.9945	0.8667	0.928	0.001	2015calvert	WB-low
	ASV90.Saprospiraceae	0.9925	0.8667	0.927	0.001	2015calvert	WB-low
	ASV130.Granulosicoccus	0.9867	0.8667	0.925	0.001	2015calvert	WB-low
	ASV1190.Litorimonas	0.9845	0.8667	0.924	0.001	2015calvert	WB-low
	ASV13.Rubidimonas	0.983	0.8667	0.923	0.001	2015calvert	WB-low
	ASV493.Saprospiraceae	0.9825	0.8667	0.923	0.001	2015calvert	WB-low
	ASV1376.Litorimonas	0.9812	0.8667	0.922	0.001	2015calvert	WB-low
	ASV1812.Litorimonas	0.9812	0.8667	0.922	0.001	2015calvert	WB-low
	ASV1949.Litorimonas	0.9803	0.8667	0.922	0.001	2015calvert	WB-low
	ASV1239.Litorimonas	0.9748	0.8667	0.919	0.001	2015calvert	WB-low
	ASV222.Arenicella	0.9698	0.8667	0.917	0.001	2015calvert	WB-low
	ASV2110.Litorimonas	0.9632	0.8667	0.914	0.001	2015calvert	WB-low
	ASV1192.Rubritalea	0.9993	0.8	0.894	0.001	2015calvert	WB-low
	ASV1667.Rubritalea	0.9972	0.8	0.893	0.001	2015calvert	WB-low
	ASV198.Saprospiraceae	0.9945	0.8	0.892	0.001	2015calvert	WB-low
	ASV223.Saprospiraceae	0.9934	0.8	0.891	0.001	2015calvert	WB-low
	ASV67.Roseibacillus	0.9927	0.8	0.891	0.002	2015calvert	WB-low
	ASV1659.Granulosicoccus	0.9921	0.8	0.891	0.001	2015calvert	WB-low
	ASV576.Lewinella	0.9913	0.8	0.891	0.001	2015calvert	WB-low
	ASV27.Portibacter	0.848	0.9333	0.89	0.001	2015calvert	WB-low
	ASV1312.Bdellovibrio	0.9888	0.8	0.889	0.001	2015calvert	WB-low
	ASV1852.Litorimonas	0.9875	0.8	0.889	0.001	2015calvert	WB-low
	ASV1876.Litorimonas	0.9739	0.8	0.883	0.001	2015calvert	WB-low
	ASV427.Saprospiraceae	0.9734	0.8	0.882	0.001	2015calvert	WB-low
	ASV121.Blastopirellula	0.8943	0.8667	0.88	0.001	2015calvert	WB-low
	ASV318.Saprospiraceae	0.8864	0.8667	0.876	0.001	2015calvert	WB-low
	ASV1848.Litorimonas	0.9187	0.8	0.857	0.001	2015calvert	WB-low
	ASV316.Blastopirellula	0.8456	0.8667	0.856	0.001	2015calvert	WB-low
	ASV319.Roseibacillus	0.9991	0.7333	0.856	0.001	2015calvert	WB-low
	ASV352.Cryomorphaceae	0.9971	0.7333	0.855	0.001	2015calvert	WB-low
	ASV1884.Rubritalea	0.9951	0.7333	0.854	0.001	2015calvert	WB-low
	ASV218.Saprospiraceae	0.99	0.7333	0.852	0.001	2015calvert	WB-low
	ASV238.Portibacter	0.8333	0.8667	0.85	0.001	2015calvert	WB-low
	ASV1172.Saprospiraceae	0.8902	0.8	0.844	0.001	2015calvert	WB-low
	ASV325.Rhodobacteraceae	0.8884	0.8	0.843	0.001	2015calvert	WB-low
	ASV7.Nonlabens	0.9638	0.7333	0.841	0.008	2015calvert	WB-low
	ASV709.Saprospiraceae	0.9586	0.7333	0.838	0.001	2015calvert	WB-low
	ASV1289.Granulosicoccus	0.9506	0.7333	0.835	0.001	2015calvert	WB-low
	ASV1419.Granulosicoccus	0.9491	0.7333	0.834	0.001	2015calvert	WB-low
	ASV1423.Granulosicoccus	0.9251	0.7333	0.824	0.001	2015calvert	WB-low
	ASV1846.Rubritalea	0.9984	0.6667	0.816	0.001	2015calvert	WB-low
	ASV342.Saprospiraceae	0.9984	0.6667	0.816	0.001	2015calvert	WB-low
	ASV1603.Rubritalea	0.9984	0.6667	0.816	0.001	2015calvert	WB-low
	ASV1006.Rubritalea	0.9979	0.6667	0.816	0.001	2015calvert	WB-low
	ASV1924.Rubritalea	0.9975	0.6667	0.815	0.001	2015calvert	WB-low
	ASV169.Roseibacillus	0.9916	0.6667	0.813	0.001	2015calvert	WB-low
	ASV551.Saprospiraceae	0.9916	0.6667	0.813	0.001	2015calvert	WB-low
	ASV2613.Granulosicoccus	0.9909	0.6667	0.813	0.001	2015calvert	WB-low
	ASV689.Rubidimonas	0.8997	0.7333	0.812	0.001	2015calvert	WB-low
	ASV2038.Saprospiraceae	0.9884	0.6667	0.812	0.001	2015calvert	WB-low
	ASV275.Portibacter	0.7425	0.8667	0.802	0.001	2015calvert	WB-low
	ASV126.Rhodobacteraceae	0.7359	0.8667	0.799	0.003	2015calvert	WB-low
	ASV40.Granulosicoccus	0.8602	0.7333	0.794	0.002	2015calvert	WB-low
	ASV391.Saprospiraceae	0.7823	0.8	0.791	0.005	2015calvert	WB-low
	ASV1112.Granulosicoccus	0.9324	0.6667	0.788	0.001	2015calvert	WB-low
	ASV1009.Microtrichaceae	0.9236	0.6667	0.785	0.001	2015calvert	WB-low
	ASV1566.Arenicella	0.8246	0.7333	0.778	0.003	2015calvert	WB-low
	ASV2347.Peredibacter	0.992	0.6	0.771	0.001	2015calvert	WB-low
	ASV653.Saprospiraceae	0.9816	0.6	0.767	0.001	2015calvert	WB-low
	ASV997.Granulosicoccus	0.9797	0.6	0.767	0.001	2015calvert	WB-low
	ASV306.Flavobacteriaceae	0.9692	0.6	0.763	0.008	2015calvert	WB-low
	ASV381.NS9_marine_group	0.9558	0.6	0.757	0.001	2015calvert	WB-low
	ASV289.Rhodobacteraceae	0.7726	0.7333	0.753	0.002	2015calvert	WB-low
	ASV380.Rubidimonas	0.7582	0.7333	0.746	0.009	2015calvert	WB-low
	ASV872.Saprospiraceae	0.8302	0.6667	0.744	0.003	2015calvert	WB-low
	ASV1040.Sandaracinaceae	0.8205	0.6667	0.74	0.001	2015calvert	WB-low
	ASV402.Saprospiraceae	0.8127	0.6667	0.736	0.007	2015calvert	WB-low
	ASV851.Blastopirellula	0.8069	0.6667	0.733	0.007	2015calvert	WB-low
	ASV2001.Bdellovibrio	0.9938	0.5333	0.728	0.001	2015calvert	WB-low
	ASV579.Granulosicoccus	0.8817	0.6	0.727	0.006	2015calvert	WB-low
	ASV202.Granulosicoccus	0.8813	0.6	0.727	0.001	2015calvert	WB-low
	ASV2024.Saprospiraceae	0.8712	0.6	0.723	0.004	2015calvert	WB-low
	ASV1765.Arenicella	0.7085	0.7333	0.721	0.019	2015calvert	WB-low
	ASV464.Saprospiraceae	0.9311	0.5333	0.705	0.001	2015calvert	WB-low
	ASV439.Saprospiraceae	1	1	1	0.002	2015calvert	WB-high
	ASV1152.Granulosicoccus	1	1	1	0.002	2015calvert	WB-high
	ASV1659.Granulosicoccus	1	1	1	0.002	2015calvert	WB-high
	ASV1848.Litorimonas	1	1	1	0.002	2015calvert	WB-high
	ASV283.Algitalea	0.9998	1	1	0.002	2015calvert	WB-high
	ASV140.Arenicella	0.9997	1	1	0.002	2015calvert	WB-high
	ASV4.Granulosicoccus	0.9993	1	1	0.002	2015calvert	WB-high
	ASV13.Rubidimonas	0.999	1	1	0.005	2015calvert	WB-high
	ASV2.Blastopirellula	0.9986	1	0.999	0.002	2015calvert	WB-high
	ASV579.Granulosicoccus	0.9983	1	0.999	0.002	2015calvert	WB-high
	ASV16.Granulosicoccus	0.9982	1	0.999	0.005	2015calvert	WB-high
	ASV764.Algitalea	0.9968	1	0.998	0.004	2015calvert	WB-high
	ASV84.Litorimonas	0.9968	1	0.998	0.004	2015calvert	WB-high
	ASV1009.Microtrichaceae	0.9957	1	0.998	0.002	2015calvert	WB-high
	ASV72.Litorimonas	0.9955	1	0.998	0.002	2015calvert	WB-high
	ASV1117.Cocleimonas	0.9938	1	0.997	0.004	2015calvert	WB-high
	ASV262.Sva0996_marine_group	0.9933	1	0.997	0.003	2015calvert	WB-high
	ASV184.Microtrichaceae	0.993	1	0.996	0.002	2015calvert	WB-high
	ASV278.Sva0996_marine_group	0.9909	1	0.995	0.006	2015calvert	WB-high
	ASV23.Litorimonas	0.9899	1	0.995	0.002	2015calvert	WB-high
	ASV126.Rhodobacteraceae	0.9894	1	0.995	0.003	2015calvert	WB-high
	ASV5.Litorimonas	0.9754	1	0.988	0.012	2015calvert	WB-high
	ASV17.Litorimonas	0.9738	1	0.987	0.002	2015calvert	WB-high
	ASV623.Cocleimonas	0.9704	1	0.985	0.015	2015calvert	WB-high
	ASV37.Hellea	0.9689	1	0.984	0.002	2015calvert	WB-high
	ASV65.Sulfitobacter	0.9673	1	0.984	0.004	2015calvert	WB-high
	ASV549.Tenacibaculum	0.9661	1	0.983	0.006	2015calvert	WB-high
	ASV879.Granulosicoccus	0.9578	1	0.979	0.002	2015calvert	WB-high
	ASV128.Erythrobacter	0.9574	1	0.978	0.004	2015calvert	WB-high
	ASV161.Litorimonas	0.931	1	0.965	0.003	2015calvert	WB-high
	ASV30.Saprospiraceae	1	0.875	0.935	0.005	2015calvert	WB-high
	ASV93.Blastopirellula	1	0.875	0.935	0.007	2015calvert	WB-high
	ASV108.Portibacter	1	0.875	0.935	0.005	2015calvert	WB-high
	ASV130.Granulosicoccus	1	0.875	0.935	0.008	2015calvert	WB-high
	ASV202.Granulosicoccus	1	0.875	0.935	0.008	2015calvert	WB-high
	ASV710.Maribacter	1	0.875	0.935	0.008	2015calvert	WB-high
	ASV1358.Hellea	1	0.875	0.935	0.005	2015calvert	WB-high
	ASV1419.Granulosicoccus	1	0.875	0.935	0.008	2015calvert	WB-high
	ASV2237.Saprospiraceae	1	0.875	0.935	0.006	2015calvert	WB-high
	ASV71.Saprospiraceae	0.9998	0.875	0.935	0.009	2015calvert	WB-high
	ASV844.Thalassotalea	0.998	0.875	0.934	0.015	2015calvert	WB-high
	ASV75.Maribacter	0.998	0.875	0.934	0.01	2015calvert	WB-high
	ASV67.Roseibacillus	0.9974	0.875	0.934	0.012	2015calvert	WB-high
	ASV639.Blastopirellula	0.9969	0.875	0.934	0.009	2015calvert	WB-high
	ASV145.Saprospiraceae	0.9964	0.875	0.934	0.032	2015calvert	WB-high
	ASV342.Saprospiraceae	0.9953	0.875	0.933	0.036	2015calvert	WB-high
	ASV232.Granulosicoccus	0.9942	0.875	0.933	0.018	2015calvert	WB-high
	ASV131.Pricia	0.9937	0.875	0.932	0.013	2015calvert	WB-high
	ASV378.Saprospiraceae	0.9937	0.875	0.932	0.014	2015calvert	WB-high
	ASV1086.Tenacibaculum	0.9932	0.875	0.932	0.025	2015calvert	WB-high
	ASV29.Portibacter	0.9922	0.875	0.932	0.011	2015calvert	WB-high
	ASV316.Blastopirellula	0.992	0.875	0.932	0.008	2015calvert	WB-high
	ASV98.Arenicella	0.9918	0.875	0.932	0.018	2015calvert	WB-high
	ASV1047.Algitalea	0.9904	0.875	0.931	0.029	2015calvert	WB-high
	ASV25.Octadecabacter	0.9896	0.875	0.931	0.008	2015calvert	WB-high
	ASV3.Rubritalea	0.9885	0.875	0.93	0.018	2015calvert	WB-high
	ASV92.Rhodobacteraceae	0.9881	0.875	0.93	0.015	2015calvert	WB-high
	ASV142.Pricia	0.9867	0.875	0.929	0.025	2015calvert	WB-high
	ASV63.Octadecabacter	0.9854	0.875	0.929	0.01	2015calvert	WB-high
	ASV157.Saprospiraceae	0.9835	0.875	0.928	0.015	2015calvert	WB-high
	ASV209.Portibacter	0.9834	0.875	0.928	0.013	2015calvert	WB-high
	ASV149.Taibaiella	0.9795	0.875	0.926	0.044	2015calvert	WB-high
	ASV22.Arcticiflavibacter	0.977	0.875	0.925	0.021	2015calvert	WB-high
	ASV1454.Cocleimonas	0.9458	0.875	0.91	0.038	2015calvert	WB-high
	ASV550.Pibocella	0.9149	0.875	0.895	0.023	2015calvert	WB-high
	ASV174.Granulosicoccus	0.9086	0.875	0.892	0.011	2015calvert	WB-high
	ASV852.Saprospiraceae	0.8889	0.875	0.882	0.009	2015calvert	WB-high
	ASV18.Sulfitobacter	1	0.75	0.866	0.022	2015calvert	WB-high
	ASV286.Saprospiraceae	1	0.75	0.866	0.021	2015calvert	WB-high
	ASV782.Glaciecola	1	0.75	0.866	0.029	2015calvert	WB-high
	ASV926.Litorimonas	1	0.75	0.866	0.021	2015calvert	WB-high
	ASV964.Taibaiella	1	0.75	0.866	0.018	2015calvert	WB-high
	ASV1006.Rubritalea	1	0.75	0.866	0.014	2015calvert	WB-high
	ASV1589.Algitalea	1	0.75	0.866	0.013	2015calvert	WB-high
	ASV1846.Rubritalea	1	0.75	0.866	0.021	2015calvert	WB-high
	ASV2110.Litorimonas	1	0.75	0.866	0.02	2015calvert	WB-high
	ASV997.Granulosicoccus	0.9987	0.75	0.865	0.018	2015calvert	WB-high
	ASV171.Saprospiraceae	0.9986	0.75	0.865	0.021	2015calvert	WB-high
	ASV81.Saprospiraceae	0.9982	0.75	0.865	0.035	2015calvert	WB-high
	ASV576.Lewinella	0.9969	0.75	0.865	0.039	2015calvert	WB-high
	ASV497.Blfdi19	0.9952	0.75	0.864	0.032	2015calvert	WB-high
	ASV155.Saprospiraceae	0.9941	0.75	0.863	0.042	2015calvert	WB-high
	ASV662.Colwellia	0.8507	0.875	0.863	0.032	2015calvert	WB-high
	ASV851.Blastopirellula	0.9887	0.75	0.861	0.039	2015calvert	WB-high
	ASV1239.Litorimonas	0.9881	0.75	0.861	0.028	2015calvert	WB-high
	ASV78.Granulosicoccus	0.9799	0.75	0.857	0.034	2015calvert	WB-high
	ASV191.Granulosicoccus	0.9789	0.75	0.857	0.045	2015calvert	WB-high
	ASV1376.Litorimonas	0.9745	0.75	0.855	0.033	2015calvert	WB-high
	ASV366.Octadecabacter	0.9292	0.75	0.835	0.05	2015calvert	WB-high
	ASV352.Cryomorphaceae	1	0.625	0.791	0.045	2015calvert	WB-high
	ASV414.Saprospiraceae	1	0.625	0.791	0.036	2015calvert	WB-high
	ASV653.Saprospiraceae	1	0.625	0.791	0.04	2015calvert	WB-high
	ASV1183.Granulosicoccus	1	0.625	0.791	0.027	2015calvert	WB-high
	ASV1325.Litorimonas	1	0.625	0.791	0.034	2015calvert	WB-high
	ASV1438.Glaciecola	1	0.625	0.791	0.033	2015calvert	WB-high
	ASV1930.Hellea	1	0.625	0.791	0.038	2015calvert	WB-high
	ASV248.Saprospiraceae	0.907	0.625	0.753	0.044	2015calvert	WB-high
	ASV4.Granulosicoccus	0.9971	0.9375	0.967	0.001	2018calvert	WB-low
	ASV3.Rubritalea	0.9995	0.9062	0.952	0.001	2018calvert	WB-low
	ASV5.Litorimonas	0.9963	0.9062	0.95	0.001	2018calvert	WB-low
	ASV55.Rubritalea	0.9954	0.9062	0.95	0.001	2018calvert	WB-low
	ASV2.Blastopirellula	0.9915	0.9062	0.948	0.001	2018calvert	WB-low
	ASV90.Saprospiraceae	0.9759	0.9062	0.94	0.001	2018calvert	WB-low
	ASV59.Granulosicoccus	0.9965	0.875	0.934	0.001	2018calvert	WB-low
	ASV7.Nonlabens	0.9959	0.875	0.933	0.001	2018calvert	WB-low
	ASV61.Roseibacillus	0.9847	0.875	0.928	0.001	2018calvert	WB-low
	ASV27.Portibacter	0.9155	0.9375	0.926	0.001	2018calvert	WB-low
	ASV50.Olleya	0.9644	0.875	0.919	0.001	2018calvert	WB-low
	ASV121.Blastopirellula	1	0.8438	0.919	0.001	2018calvert	WB-low
	ASV16.Granulosicoccus	0.995	0.8438	0.916	0.001	2018calvert	WB-low
	ASV13.Rubidimonas	0.9908	0.8438	0.914	0.001	2018calvert	WB-low
	ASV14.Hellea	0.9874	0.8125	0.896	0.001	2018calvert	WB-low
	ASV731.Lewinella	0.9583	0.8125	0.882	0.001	2018calvert	WB-low
	ASV81.Saprospiraceae	0.9906	0.7812	0.88	0.001	2018calvert	WB-low
	ASV1.Granulosicoccus	0.9866	0.7812	0.878	0.001	2018calvert	WB-low
	ASV70.Octadecabacter	0.9752	0.7812	0.873	0.001	2018calvert	WB-low
	ASV86.Blastopirellula	1	0.75	0.866	0.001	2018calvert	WB-low
	ASV63.Octadecabacter	0.9954	0.75	0.864	0.001	2018calvert	WB-low
	ASV171.Saprospiraceae	1	0.7188	0.848	0.001	2018calvert	WB-low
	ASV12.Croceitalea	0.9934	0.7188	0.845	0.001	2018calvert	WB-low
	ASV83.Loktanella	0.9741	0.7188	0.837	0.001	2018calvert	WB-low
	ASV38.Rubritalea	0.8869	0.7812	0.832	0.004	2018calvert	WB-low
	ASV69.Rubritalea	0.9929	0.6875	0.826	0.001	2018calvert	WB-low
	ASV128.Erythrobacter	0.9428	0.7188	0.823	0.002	2018calvert	WB-low
	ASV149.Taibaiella	0.8602	0.7812	0.82	0.001	2018calvert	WB-low
	ASV126.Rhodobacteraceae	0.8546	0.7812	0.817	0.001	2018calvert	WB-low
	ASV222.Arenicella	0.9252	0.7188	0.815	0.001	2018calvert	WB-low
	ASV210.Rubritalea	1	0.6562	0.81	0.001	2018calvert	WB-low
	ASV481.NS9_marine_group	1	0.6562	0.81	0.001	2018calvert	WB-low
	ASV218.Saprospiraceae	0.9536	0.6875	0.81	0.001	2018calvert	WB-low
	ASV364.Roseibacillus	0.7962	0.8125	0.804	0.001	2018calvert	WB-low
	ASV92.Rhodobacteraceae	0.9203	0.6875	0.795	0.001	2018calvert	WB-low
	ASV655.Rubritalea	1	0.625	0.791	0.001	2018calvert	WB-low
	ASV415.Cryomorphaceae	0.9479	0.6562	0.789	0.001	2018calvert	WB-low
	ASV246.Loktanella	0.984	0.625	0.784	0.001	2018calvert	WB-low
	ASV183.Granulosicoccus	0.9359	0.6562	0.784	0.001	2018calvert	WB-low
	ASV198.Saprospiraceae	0.9339	0.6562	0.783	0.002	2018calvert	WB-low
	ASV130.Granulosicoccus	0.9793	0.625	0.782	0.001	2018calvert	WB-low
	ASV21.Sulfitobacter	1	0.5938	0.771	0.001	2018calvert	WB-low
	ASV67.Roseibacillus	1	0.5938	0.771	0.001	2018calvert	WB-low
	ASV306.Flavobacteriaceae	1	0.5938	0.771	0.001	2018calvert	WB-low
	ASV617.Robiginitomaculum	1	0.5938	0.771	0.001	2018calvert	WB-low
	ASV659.Leucothrix	1	0.5938	0.771	0.001	2018calvert	WB-low
	ASV493.Saprospiraceae	0.9403	0.625	0.767	0.001	2018calvert	WB-low
	ASV146.Algitalea	0.889	0.6562	0.764	0.003	2018calvert	WB-low
	ASV211.Saprospiraceae	0.9331	0.625	0.764	0.001	2018calvert	WB-low
	ASV243.NS11-12_marine_group	0.8852	0.6562	0.762	0.001	2018calvert	WB-low
	ASV381.NS9_marine_group	1	0.5625	0.75	0.001	2018calvert	WB-low
	ASV658.DEV007	1	0.5625	0.75	0.001	2018calvert	WB-low
	ASV339.Saprospiraceae	0.9452	0.5938	0.749	0.001	2018calvert	WB-low
	ASV17.Litorimonas	0.897	0.625	0.749	0.004	2018calvert	WB-low
	ASV145.Saprospiraceae	0.9884	0.5625	0.746	0.001	2018calvert	WB-low
	ASV835.OM27_clade	1	0.5312	0.729	0.001	2018calvert	WB-low
	ASV239.Saprospiraceae	0.9899	0.5312	0.725	0.002	2018calvert	WB-low
	ASV157.Saprospiraceae	0.9865	0.5312	0.724	0.001	2018calvert	WB-low
	ASV11.Granulosicoccus	0.9761	0.5312	0.72	0.002	2018calvert	WB-low
	ASV368.Rubritaleaceae	0.9209	0.5625	0.72	0.005	2018calvert	WB-low
	ASV62.Litoreibacter	0.9423	0.5312	0.708	0.001	2018calvert	WB-low
	ASV46.Saprospiraceae	1	0.5	0.707	0.001	2018calvert	WB-low
	ASV116.Marixanthomonas	1	0.5	0.707	0.001	2018calvert	WB-low
	ASV208.Roseibacillus	1	0.5	0.707	0.001	2018calvert	WB-low
	ASV400.Rhodobacteraceae	1	0.5	0.707	0.001	2018calvert	WB-low
	ASV9.Nonlabens	0.9666	1	0.983	0.003	2018calvert	WB-high
	ASV1.Granulosicoccus	1	0.875	0.935	0.006	2018calvert	WB-high
	ASV2.Blastopirellula	1	0.875	0.935	0.011	2018calvert	WB-high
	ASV16.Granulosicoccus	1	0.875	0.935	0.006	2018calvert	WB-high
	ASV23.Litorimonas	1	0.875	0.935	0.005	2018calvert	WB-high
	ASV25.Octadecabacter	1	0.875	0.935	0.008	2018calvert	WB-high
	ASV64.Rhodobacteraceae	1	0.875	0.935	0.006	2018calvert	WB-high
	ASV67.Roseibacillus	1	0.875	0.935	0.005	2018calvert	WB-high
	ASV162.Rhodobacteraceae	1	0.875	0.935	0.005	2018calvert	WB-high
	ASV596.Saprospiraceae	1	0.875	0.935	0.004	2018calvert	WB-high
	ASV69.Rubritalea	0.997	0.875	0.934	0.012	2018calvert	WB-high
	ASV5.Litorimonas	0.968	0.875	0.92	0.022	2018calvert	WB-high
	ASV18.Sulfitobacter	0.9405	0.875	0.907	0.022	2018calvert	WB-high
	ASV4.Granulosicoccus	1	0.75	0.866	0.023	2018calvert	WB-high
	ASV28.Luteolibacter	1	0.75	0.866	0.049	2018calvert	WB-high
	ASV155.Saprospiraceae	1	0.75	0.866	0.016	2018calvert	WB-high
	ASV494.Maribacter	1	0.75	0.866	0.035	2018calvert	WB-high
	ASV29.Portibacter	0.9866	0.75	0.86	0.03	2018calvert	WB-high
	ASV50.Olleya	0.9717	0.75	0.854	0.027	2018calvert	WB-high
	ASV285.Saprospiraceae	0.9418	0.75	0.84	0.049	2018calvert	WB-high
	ASV1.Granulosicoccus	0.9792	1	0.99	0.001	2018calvert	PB
	ASV9.Nonlabens	0.9782	0.9706	0.974	0.001	2018calvert	PB
	ASV6.Dokdonia	0.9701	0.9706	0.97	0.001	2018calvert	PB
	ASV10.Lewinella	0.9898	0.9412	0.965	0.001	2018calvert	PB
	ASV28.Luteolibacter	0.9887	0.9412	0.965	0.001	2018calvert	PB
	ASV80.Winogradskyella	0.985	0.9412	0.963	0.001	2018calvert	PB
	ASV5.Litorimonas	0.9475	0.9706	0.959	0.001	2018calvert	PB
	ASV18.Sulfitobacter	0.9764	0.9412	0.959	0.001	2018calvert	PB
	ASV25.Octadecabacter	0.9178	0.9706	0.944	0.001	2018calvert	PB
	ASV185.Luteolibacter	1	0.8824	0.939	0.001	2018calvert	PB
	ASV141.Nonlabens	0.954	0.9118	0.933	0.001	2018calvert	PB
	ASV11.Granulosicoccus	0.982	0.8824	0.931	0.001	2018calvert	PB
	ASV38.Rubritalea	0.9099	0.9412	0.925	0.001	2018calvert	PB
	ASV153.Roseibacillus	0.997	0.8529	0.922	0.001	2018calvert	PB
	ASV2.Blastopirellula	0.9566	0.8824	0.919	0.001	2018calvert	PB
	ASV441.Algisphaera	0.9863	0.8529	0.917	0.001	2018calvert	PB
	ASV169.Roseibacillus	0.9848	0.8529	0.916	0.001	2018calvert	PB
	ASV34.Maribacter	0.976	0.8529	0.912	0.001	2018calvert	PB
	ASV56.Maribacter	0.966	0.8529	0.908	0.001	2018calvert	PB
	ASV74.Marixanthomonas	0.9971	0.8235	0.906	0.001	2018calvert	PB
	ASV4.Granulosicoccus	0.9738	0.7647	0.863	0.001	2018calvert	PB
	ASV300.Rhizobiaceae	0.9892	0.7353	0.853	0.001	2018calvert	PB
	ASV155.Saprospiraceae	0.9818	0.7353	0.85	0.001	2018calvert	PB
	ASV12.Croceitalea	0.8897	0.7941	0.841	0.001	2018calvert	PB
	ASV41.Litoreibacter	0.8481	0.8235	0.836	0.001	2018calvert	PB
	ASV93.Blastopirellula	0.9763	0.7059	0.83	0.001	2018calvert	PB
	ASV195.Psychroserpens	0.9303	0.7353	0.827	0.001	2018calvert	PB
	ASV173.Lewinella	0.7705	0.8824	0.825	0.001	2018calvert	PB
	ASV468.Roseibacillus	0.921	0.7059	0.806	0.001	2018calvert	PB
	ASV14.Hellea	0.9888	0.6471	0.8	0.001	2018calvert	PB
	ASV15.Dokdonia	0.9851	0.6471	0.798	0.001	2018calvert	PB
	ASV244.Algibacter	0.957	0.6471	0.787	0.001	2018calvert	PB
	ASV149.Taibaiella	0.9894	0.6176	0.782	0.001	2018calvert	PB
	ASV416.Altererythrobacter	1	0.5882	0.767	0.001	2018calvert	PB
	ASV498.Flavobacteriaceae	0.9938	0.5882	0.765	0.001	2018calvert	PB
	ASV131.Pricia	0.9616	0.5882	0.752	0.001	2018calvert	PB
	ASV61.Roseibacillus	1	0.5588	0.748	0.001	2018calvert	PB
	ASV40.Granulosicoccus	0.9599	0.5588	0.732	0.009	2018calvert	PB
	ASV120.Granulosicoccus	1	0.5294	0.728	0.001	2018calvert	PB
	ASV1021.Pseudahrensia	1	0.5294	0.728	0.001	2018calvert	PB
	ASV360.Robiginitomaculum	0.8894	0.5882	0.723	0.001	2018calvert	PB
	ASV686.Phycisphaera	0.9767	0.5294	0.719	0.001	2018calvert	PB
	ASV1573.Erythrobacter	1	0.5	0.707	0.001	2018calvert	PB
	ASV54.Dokdonia	0.7351	0.6765	0.705	0.007	2018calvert	PB
	ASV220.Ulvibacter	0.9391	0.5294	0.705	0.001	2018calvert	PB
	ASV1.Granulosicoccus	1	1	1	0.015	2018calvert	NB
	ASV14.Hellea	1	1	1	0.015	2018calvert	NB
	ASV97.Nonlabens	1	1	1	0.015	2018calvert	NB
	ASV135.Tenacibaculum	1	1	1	0.015	2018calvert	NB
	ASV69.Rubritalea	0.9991	1	1	0.015	2018calvert	NB
	ASV92.Rhodobacteraceae	0.9845	0.8333	0.906	0.048	2018calvert	NB
	ASV22.Arcticiflavibacter	1	1	1	0.002	2018calvert	WB-wall
	ASV69.Rubritalea	1	1	1	0.002	2018calvert	WB-wall
	ASV131.Pricia	1	1	1	0.002	2018calvert	WB-wall
	ASV596.Saprospiraceae	1	1	1	0.002	2018calvert	WB-wall
	ASV1.Granulosicoccus	0.9974	1	0.999	0.002	2018calvert	WB-wall
	ASV9.Nonlabens	0.9895	1	0.995	0.002	2018calvert	WB-wall
	ASV119.Nonlabens	0.9876	1	0.994	0.002	2018calvert	WB-wall
	ASV40.Granulosicoccus	0.9866	1	0.993	0.002	2018calvert	WB-wall
	ASV18.Sulfitobacter	0.9778	1	0.989	0.002	2018calvert	WB-wall
	ASV1479.Saprospira	0.9552	1	0.977	0.002	2018calvert	WB-wall
	ASV77.Persicirhabdus	0.9482	1	0.974	0.002	2018calvert	WB-wall
	ASV1409.Saprospiraceae	0.9207	1	0.96	0.002	2018calvert	WB-wall
	ASV28.Luteolibacter	1	0.875	0.935	0.005	2018calvert	WB-wall
	ASV34.Maribacter	1	0.875	0.935	0.005	2018calvert	WB-wall
	ASV261.Bizionia	1	0.875	0.935	0.003	2018calvert	WB-wall
	ASV631.Winogradskyella	1	0.875	0.935	0.003	2018calvert	WB-wall
	ASV794.Lewinella	1	0.875	0.935	0.004	2018calvert	WB-wall
	ASV900.Pseudomonas	1	0.875	0.935	0.004	2018calvert	WB-wall
	ASV1448.Fluviicola	1	0.875	0.935	0.004	2018calvert	WB-wall
	ASV5.Litorimonas	0.9837	0.875	0.928	0.011	2018calvert	WB-wall
	ASV135.Tenacibaculum	0.9766	0.875	0.924	0.005	2018calvert	WB-wall
	ASV259.Lewinella	0.8476	1	0.921	0.002	2018calvert	WB-wall
	ASV39.Aliivibrio	0.7963	1	0.892	0.009	2018calvert	WB-wall
	ASV95.Polaribacter_2	0.7716	1	0.878	0.011	2018calvert	WB-wall
	ASV285.Saprospiraceae	0.77	1	0.877	0.011	2018calvert	WB-wall
	ASV89.Ulvibacter	0.8601	0.875	0.868	0.024	2018calvert	WB-wall
	ASV15.Dokdonia	1	0.75	0.866	0.018	2018calvert	WB-wall
	ASV23.Litorimonas	1	0.75	0.866	0.009	2018calvert	WB-wall
	ASV25.Octadecabacter	1	0.75	0.866	0.02	2018calvert	WB-wall
	ASV56.Maribacter	1	0.75	0.866	0.014	2018calvert	WB-wall
	ASV67.Roseibacillus	1	0.75	0.866	0.018	2018calvert	WB-wall
	ASV97.Nonlabens	1	0.75	0.866	0.015	2018calvert	WB-wall
	ASV283.Algitalea	1	0.75	0.866	0.023	2018calvert	WB-wall
	ASV1906.Aestuariicella	1	0.75	0.866	0.022	2018calvert	WB-wall
	ASV2357.Cryomorphaceae	1	0.75	0.866	0.018	2018calvert	WB-wall
	ASV720.Ulvibacter	0.7482	1	0.865	0.023	2018calvert	WB-wall
	ASV64.Rhodobacteraceae	0.9613	0.75	0.849	0.048	2018calvert	WB-wall
	ASV682.Cryomorphaceae	0.9375	0.75	0.839	0.025	2018calvert	WB-wall
	ASV272.Flavobacteriaceae	0.6971	1	0.835	0.031	2018calvert	WB-wall
	ASV335.Paraglaciecola	0.8933	0.75	0.819	0.043	2018calvert	WB-wall
	ASV784.Blastopirellula	0.8819	0.75	0.813	0.05	2018calvert	WB-wall
	ASV1029.Aliiglaciecola	0.8748	0.75	0.81	0.048	2018calvert	WB-wall
	ASV75.Maribacter	1	0.625	0.791	0.042	2018calvert	WB-wall
	ASV1277.Micavibrionaceae	1	0.625	0.791	0.041	2018calvert	WB-wall
	ASV21.Sulfitobacter	0.9835	0.625	0.784	0.044	2018calvert	WB-wall
	ASV1.Granulosicoccus	0.9475	1	0.973	0.024	2019calvert	WB-low
	ASV3360.Terrimicrobium	0.8133	1	0.902	0.018	2019calvert	WB-low
	ASV6.Dokdonia	1	0.75	0.866	0.042	2019calvert	WB-low
	ASV18.Sulfitobacter	1	0.75	0.866	0.042	2019calvert	WB-low
	ASV80.Winogradskyella	1	0.75	0.866	0.042	2019calvert	WB-low
	ASV147.Saprospiraceae	1	0.75	0.866	0.042	2019calvert	WB-low
	ASV169.Roseibacillus	1	0.75	0.866	0.042	2019calvert	WB-low
	ASV222.Arenicella	1	0.75	0.866	0.042	2019calvert	WB-low
	ASV306.Flavobacteriaceae	1	0.75	0.866	0.042	2019calvert	WB-low
	ASV403.Schizothrix_LEGE_07164	1	0.75	0.866	0.042	2019calvert	WB-low
	ASV416.Altererythrobacter	1	0.75	0.866	0.042	2019calvert	WB-low
	ASV835.OM27_clade	1	0.75	0.866	0.042	2019calvert	WB-low
	ASV852.Saprospiraceae	1	0.75	0.866	0.042	2019calvert	WB-low
	ASV1417.Rubritalea	1	0.75	0.866	0.042	2019calvert	WB-low
	ASV4095.Roseibacillus	1	0.75	0.866	0.042	2019calvert	WB-low
	ASV2.Blastopirellula	0.987	0.75	0.86	0.042	2019calvert	WB-low
	ASV69.Rubritalea	0.9777	0.75	0.856	0.042	2019calvert	WB-low
	ASV203.Lewinella	0.9775	0.75	0.856	0.042	2019calvert	WB-low
	ASV1301.Saprospiraceae	0.9723	0.75	0.854	0.042	2019calvert	WB-low
	ASV123.Sulfitobacter	0.9721	0.75	0.854	0.042	2019calvert	WB-low
	ASV746.Candidatus_Amoebophilus	0.9701	0.75	0.853	0.042	2019calvert	WB-low
	ASV481.NS9_marine_group	0.9701	0.75	0.853	0.042	2019calvert	WB-low
	ASV520.Tateyamaria	0.9683	0.75	0.852	0.042	2019calvert	WB-low
	ASV172.Dokdonia	0.966	0.75	0.851	0.042	2019calvert	WB-low
	ASV408.Saprospiraceae	0.9649	0.75	0.851	0.042	2019calvert	WB-low
	ASV168.Maribacter	0.9649	0.75	0.851	0.042	2019calvert	WB-low
	ASV59.Granulosicoccus	0.9605	0.75	0.849	0.042	2019calvert	WB-low
	ASV3155.Haliscomenobacter	0.7116	1	0.844	0.05	2019calvert	WB-low
	ASV81.Saprospiraceae	0.9011	0.75	0.822	0.042	2019calvert	WB-low
	ASV4877.Emticicia	0.9	0.75	0.822	0.029	2019calvert	WB-low
	ASV4583.Sphingorhabdus	0.8897	0.75	0.817	0.029	2019calvert	WB-low
	ASV4.Granulosicoccus	1	1	1	0.017	2019calvert	WB-high
	ASV23.Litorimonas	1	1	1	0.017	2019calvert	WB-high
	ASV25.Octadecabacter	1	1	1	0.017	2019calvert	WB-high
	ASV27.Portibacter	1	1	1	0.017	2019calvert	WB-high
	ASV41.Litoreibacter	1	1	1	0.017	2019calvert	WB-high
	ASV67.Roseibacillus	1	1	1	0.017	2019calvert	WB-high
	ASV69.Rubritalea	1	1	1	0.017	2019calvert	WB-high
	ASV71.Saprospiraceae	1	1	1	0.017	2019calvert	WB-high
	ASV84.Litorimonas	1	1	1	0.017	2019calvert	WB-high
	ASV90.Saprospiraceae	1	1	1	0.017	2019calvert	WB-high
	ASV92.Rhodobacteraceae	1	1	1	0.017	2019calvert	WB-high
	ASV130.Granulosicoccus	1	1	1	0.017	2019calvert	WB-high
	ASV140.Arenicella	1	1	1	0.017	2019calvert	WB-high
	ASV162.Rhodobacteraceae	1	1	1	0.017	2019calvert	WB-high
	ASV171.Saprospiraceae	1	1	1	0.017	2019calvert	WB-high
	ASV202.Granulosicoccus	1	1	1	0.017	2019calvert	WB-high
	ASV278.Sva0996_marine_group	1	1	1	0.017	2019calvert	WB-high
	ASV289.Rhodobacteraceae	1	1	1	0.017	2019calvert	WB-high
	ASV316.Blastopirellula	1	1	1	0.017	2019calvert	WB-high
	ASV393.Blastopirellula	1	1	1	0.017	2019calvert	WB-high
	ASV441.Algisphaera	1	1	1	0.017	2019calvert	WB-high
	ASV491.Saprospiraceae	1	1	1	0.017	2019calvert	WB-high
	ASV508.Sva0996_marine_group	1	1	1	0.017	2019calvert	WB-high
	ASV639.Blastopirellula	1	1	1	0.017	2019calvert	WB-high
	ASV722.Rubritaleaceae	1	1	1	0.017	2019calvert	WB-high
	ASV746.Candidatus_Amoebophilus	1	1	1	0.017	2019calvert	WB-high
	ASV842.Cryomorphaceae	1	1	1	0.017	2019calvert	WB-high
	ASV949.Roseibacillus	1	1	1	0.017	2019calvert	WB-high
	ASV964.Taibaiella	1	1	1	0.017	2019calvert	WB-high
	ASV1040.Sandaracinaceae	1	1	1	0.017	2019calvert	WB-high
	ASV1099.Micavibrionaceae	1	1	1	0.017	2019calvert	WB-high
	ASV1227.Hellea	1	1	1	0.017	2019calvert	WB-high
	ASV1380.Micavibrionaceae	1	1	1	0.017	2019calvert	WB-high
	ASV1585.Micavibrionaceae	1	1	1	0.017	2019calvert	WB-high
	ASV1713.Micavibrionaceae	1	1	1	0.017	2019calvert	WB-high
	ASV2389.Pibocella	1	1	1	0.017	2019calvert	WB-high
	ASV2635.Portibacter	1	1	1	0.017	2019calvert	WB-high
	ASV2678.Microtrichaceae	1	1	1	0.017	2019calvert	WB-high
	ASV3368.Blastopirellula	1	1	1	0.017	2019calvert	WB-high
	ASV4165.Saprospiraceae	1	1	1	0.017	2019calvert	WB-high
	ASV13.Rubidimonas	0.9994	1	1	0.017	2019calvert	WB-high
	ASV75.Maribacter	0.9988	1	0.999	0.017	2019calvert	WB-high
	ASV2.Blastopirellula	0.9979	1	0.999	0.017	2019calvert	WB-high
	ASV1.Granulosicoccus	0.9943	1	0.997	0.017	2019calvert	WB-high
	ASV262.Sva0996_marine_group	0.9942	1	0.997	0.017	2019calvert	WB-high
	ASV145.Saprospiraceae	0.9915	1	0.996	0.017	2019calvert	WB-high
	ASV282.Leucothrix	0.9906	1	0.995	0.017	2019calvert	WB-high
	ASV534.Rhodobacteraceae	0.9877	1	0.994	0.017	2019calvert	WB-high
	ASV64.Rhodobacteraceae	0.9846	1	0.992	0.017	2019calvert	WB-high
	ASV184.Microtrichaceae	0.9814	1	0.991	0.017	2019calvert	WB-high
	ASV72.Litorimonas	0.9801	1	0.99	0.017	2019calvert	WB-high
	ASV63.Octadecabacter	0.9749	1	0.987	0.017	2019calvert	WB-high
	ASV93.Blastopirellula	0.9717	1	0.986	0.017	2019calvert	WB-high
	ASV65.Sulfitobacter	0.9706	1	0.985	0.017	2019calvert	WB-high
	ASV142.Pricia	0.9705	1	0.985	0.017	2019calvert	WB-high
	ASV439.Saprospiraceae	0.9595	1	0.98	0.017	2019calvert	WB-high
	ASV686.Phycisphaera	0.9509	1	0.975	0.017	2019calvert	WB-high
	ASV68.Saprospiraceae	0.9501	1	0.975	0.017	2019calvert	WB-high
	ASV5.Litorimonas	0.9421	1	0.971	0.017	2019calvert	WB-high
	ASV126.Rhodobacteraceae	0.9391	1	0.969	0.017	2019calvert	WB-high
	ASV37.Hellea	0.9388	1	0.969	0.037	2019calvert	WB-high
	ASV40.Granulosicoccus	0.9342	1	0.967	0.017	2019calvert	WB-high
	ASV396.Marixanthomonas	0.931	1	0.965	0.035	2019calvert	WB-high
	ASV218.Saprospiraceae	0.9242	1	0.961	0.017	2019calvert	WB-high
	ASV70.Octadecabacter	0.9048	1	0.951	0.017	2019calvert	WB-high
	ASV10.Lewinella	0.8805	1	0.938	0.033	2019calvert	WB-high
	ASV459.Flavobacteriaceae	0.8091	1	0.899	0.033	2019calvert	WB-high
	ASV2.Blastopirellula	1	1	1	0.009	2019calvert	PB
	ASV4.Granulosicoccus	1	1	1	0.009	2019calvert	PB
	ASV12.Croceitalea	1	1	1	0.009	2019calvert	PB
	ASV13.Rubidimonas	1	1	1	0.009	2019calvert	PB
	ASV14.Hellea	1	1	1	0.009	2019calvert	PB
	ASV70.Octadecabacter	1	1	1	0.009	2019calvert	PB
	ASV75.Maribacter	1	1	1	0.009	2019calvert	PB
	ASV80.Winogradskyella	1	1	1	0.009	2019calvert	PB
	ASV93.Blastopirellula	1	1	1	0.009	2019calvert	PB
	ASV120.Granulosicoccus	1	1	1	0.009	2019calvert	PB
	ASV131.Pricia	1	1	1	0.009	2019calvert	PB
	ASV134.Subsaxibacter	1	1	1	0.009	2019calvert	PB
	ASV140.Arenicella	1	1	1	0.009	2019calvert	PB
	ASV141.Nonlabens	1	1	1	0.009	2019calvert	PB
	ASV149.Taibaiella	1	1	1	0.009	2019calvert	PB
	ASV202.Granulosicoccus	1	1	1	0.009	2019calvert	PB
	ASV218.Saprospiraceae	1	1	1	0.009	2019calvert	PB
	ASV246.Loktanella	1	1	1	0.009	2019calvert	PB
	ASV252.Rhodobacteraceae	1	1	1	0.009	2019calvert	PB
	ASV279.Sphingorhabdus	1	1	1	0.009	2019calvert	PB
	ASV283.Algitalea	1	1	1	0.009	2019calvert	PB
	ASV294.Roseobacter	1	1	1	0.009	2019calvert	PB
	ASV441.Algisphaera	1	1	1	0.009	2019calvert	PB
	ASV468.Roseibacillus	1	1	1	0.009	2019calvert	PB
	ASV566.Flavobacteriaceae	1	1	1	0.009	2019calvert	PB
	ASV606.Rhodobacteraceae	1	1	1	0.009	2019calvert	PB
	ASV691.Aliiglaciecola	1	1	1	0.009	2019calvert	PB
	ASV712.Maribacter	1	1	1	0.009	2019calvert	PB
	ASV761.Granulosicoccus	1	1	1	0.009	2019calvert	PB
	ASV782.Glaciecola	1	1	1	0.009	2019calvert	PB
	ASV902.Roseibacillus	1	1	1	0.009	2019calvert	PB
	ASV1101.Granulosicoccus	1	1	1	0.009	2019calvert	PB
	ASV1296.Hahella	1	1	1	0.009	2019calvert	PB
	ASV1655.Roseibacillus	1	1	1	0.009	2019calvert	PB
	ASV2935.Marinagarivorans	1	1	1	0.009	2019calvert	PB
	ASV3959.Octadecabacter	1	1	1	0.009	2019calvert	PB
	ASV4498.Pricia	1	1	1	0.009	2019calvert	PB
	ASV1.Granulosicoccus	0.9987	1	0.999	0.009	2019calvert	PB
	ASV54.Dokdonia	0.9972	1	0.999	0.009	2019calvert	PB
	ASV34.Maribacter	0.9956	1	0.998	0.009	2019calvert	PB
	ASV168.Maribacter	0.9943	1	0.997	0.009	2019calvert	PB
	ASV28.Luteolibacter	0.9942	1	0.997	0.009	2019calvert	PB
	ASV2181.Pricia	0.9901	1	0.995	0.009	2019calvert	PB
	ASV29.Portibacter	0.9894	1	0.995	0.009	2019calvert	PB
	ASV126.Rhodobacteraceae	0.985	1	0.992	0.009	2019calvert	PB
	ASV9.Nonlabens	0.9833	1	0.992	0.009	2019calvert	PB
	ASV18.Sulfitobacter	0.9757	1	0.988	0.009	2019calvert	PB
	ASV170.Rubripirellula	0.9751	1	0.987	0.009	2019calvert	PB
	ASV195.Psychroserpens	0.9699	1	0.985	0.009	2019calvert	PB
	ASV503.Pseudahrensia	0.9689	1	0.984	0.009	2019calvert	PB
	ASV25.Octadecabacter	0.9681	1	0.984	0.009	2019calvert	PB
	ASV169.Roseibacillus	0.9668	1	0.983	0.009	2019calvert	PB
	ASV251.Altererythrobacter	0.9586	1	0.979	0.009	2019calvert	PB
	ASV41.Litoreibacter	0.9505	1	0.975	0.009	2019calvert	PB
	ASV220.Ulvibacter	0.9477	1	0.973	0.024	2019calvert	PB
	ASV1323.Psychrobacter	0.9455	1	0.972	0.017	2019calvert	PB
	ASV142.Pricia	0.9441	1	0.972	0.009	2019calvert	PB
	ASV1408.Ulvibacter	0.9399	1	0.969	0.019	2019calvert	PB
	ASV7.Nonlabens	0.9245	1	0.962	0.009	2019calvert	PB
	ASV416.Altererythrobacter	0.9203	1	0.959	0.009	2019calvert	PB
	ASV6.Dokdonia	0.9026	1	0.95	0.009	2019calvert	PB
	ASV184.Microtrichaceae	0.8953	1	0.946	0.019	2019calvert	PB
	ASV686.Phycisphaera	0.8832	1	0.94	0.037	2019calvert	PB
	ASV103.Litorimonas	0.8583	1	0.926	0.021	2019calvert	PB
	ASV8.Pleurocapsa_PCC-7319	0.8509	1	0.922	0.016	2019calvert	PB
	ASV83.Loktanella	0.8235	1	0.907	0.048	2019calvert	PB
	ASV61.Roseibacillus	1	0.8	0.894	0.049	2019calvert	PB
	ASV121.Blastopirellula	1	0.8	0.894	0.045	2019calvert	PB
	ASV262.Sva0996_marine_group	1	0.8	0.894	0.045	2019calvert	PB
	ASV313.Glaciecola	1	0.8	0.894	0.045	2019calvert	PB
	ASV390.Taibaiella	1	0.8	0.894	0.045	2019calvert	PB
	ASV393.Blastopirellula	1	0.8	0.894	0.045	2019calvert	PB
	ASV400.Rhodobacteraceae	1	0.8	0.894	0.049	2019calvert	PB
	ASV484.DEV007	1	0.8	0.894	0.045	2019calvert	PB
	ASV498.Flavobacteriaceae	1	0.8	0.894	0.045	2019calvert	PB
	ASV548.Psychromonas	1	0.8	0.894	0.049	2019calvert	PB
	ASV614.Rhizobiaceae	1	0.8	0.894	0.045	2019calvert	PB
	ASV639.Blastopirellula	1	0.8	0.894	0.045	2019calvert	PB
	ASV966.Flavobacteriaceae	1	0.8	0.894	0.049	2019calvert	PB
	ASV1037.Roseobacter	1	0.8	0.894	0.04	2019calvert	PB
	ASV1111.Ahrensia	1	0.8	0.894	0.045	2019calvert	PB
	ASV1277.Micavibrionaceae	1	0.8	0.894	0.049	2019calvert	PB
	ASV1802.Micavibrionaceae	1	0.8	0.894	0.045	2019calvert	PB
	ASV1881.Paraglaciecola	1	0.8	0.894	0.045	2019calvert	PB
	ASV2541.Ponticoccus	1	0.8	0.894	0.049	2019calvert	PB
	ASV3168.NS9_marine_group	1	0.8	0.894	0.045	2019calvert	PB
	ASV151.Marinomonas	0.9897	0.8	0.89	0.045	2019calvert	PB
	ASV155.Saprospiraceae	0.9683	0.8	0.88	0.049	2019calvert	PB
	ASV40.Granulosicoccus	0.7746	1	0.88	0.038	2019calvert	PB
	ASV3.Rubritalea	1	1	1	0.001	2019calvert	NB
	ASV18.Sulfitobacter	1	1	1	0.001	2019calvert	NB
	ASV23.Litorimonas	1	1	1	0.001	2019calvert	NB
	ASV29.Portibacter	1	1	1	0.001	2019calvert	NB
	ASV46.Saprospiraceae	1	1	1	0.001	2019calvert	NB
	ASV61.Roseibacillus	1	1	1	0.001	2019calvert	NB
	ASV67.Roseibacillus	1	1	1	0.001	2019calvert	NB
	ASV69.Rubritalea	1	1	1	0.001	2019calvert	NB
	ASV70.Octadecabacter	1	1	1	0.001	2019calvert	NB
	ASV71.Saprospiraceae	1	1	1	0.001	2019calvert	NB
	ASV72.Litorimonas	1	1	1	0.001	2019calvert	NB
	ASV75.Maribacter	1	1	1	0.001	2019calvert	NB
	ASV81.Saprospiraceae	1	1	1	0.001	2019calvert	NB
	ASV84.Litorimonas	1	1	1	0.001	2019calvert	NB
	ASV90.Saprospiraceae	1	1	1	0.001	2019calvert	NB
	ASV93.Blastopirellula	1	1	1	0.001	2019calvert	NB
	ASV116.Marixanthomonas	1	1	1	0.001	2019calvert	NB
	ASV130.Granulosicoccus	1	1	1	0.001	2019calvert	NB
	ASV168.Maribacter	1	1	1	0.001	2019calvert	NB
	ASV194.Litorimonas	1	1	1	0.001	2019calvert	NB
	ASV202.Granulosicoccus	1	1	1	0.001	2019calvert	NB
	ASV1.Granulosicoccus	0.9995	1	1	0.002	2019calvert	NB
	ASV4.Granulosicoccus	0.9985	1	0.999	0.007	2019calvert	NB
	ASV2.Blastopirellula	0.9982	1	0.999	0.003	2019calvert	NB
	ASV40.Granulosicoccus	0.9928	1	0.996	0.002	2019calvert	NB
	ASV14.Hellea	0.9835	1	0.992	0.006	2019calvert	NB
	ASV5.Litorimonas	0.9768	1	0.988	0.009	2019calvert	NB
	ASV27.Portibacter	0.9735	1	0.987	0.007	2019calvert	NB
	ASV50.Olleya	0.9595	1	0.98	0.014	2019calvert	NB
	ASV92.Rhodobacteraceae	0.9453	1	0.972	0.006	2019calvert	NB
	ASV844.Thalassotalea	0.873	1	0.934	0.021	2019calvert	NB
	ASV65.Sulfitobacter	0.8392	1	0.916	0.037	2019calvert	NB
	ASV13.Rubidimonas	1	0.8	0.894	0.008	2019calvert	NB
	ASV59.Granulosicoccus	1	0.8	0.894	0.008	2019calvert	NB
	ASV208.Roseibacillus	1	0.8	0.894	0.008	2019calvert	NB
	ASV209.Portibacter	1	0.8	0.894	0.008	2019calvert	NB
	ASV378.Saprospiraceae	1	0.8	0.894	0.008	2019calvert	NB
	ASV393.Blastopirellula	1	0.8	0.894	0.017	2019calvert	NB
	ASV493.Saprospiraceae	1	0.8	0.894	0.008	2019calvert	NB
	ASV567.Rubritaleaceae	1	0.8	0.894	0.017	2019calvert	NB
	ASV2058.Algibacter	1	0.8	0.894	0.008	2019calvert	NB
	ASV66.Blastopirellula	0.9973	0.8	0.893	0.024	2019calvert	NB
	ASV121.Blastopirellula	0.9944	0.8	0.892	0.024	2019calvert	NB
	ASV211.Saprospiraceae	0.9733	0.8	0.882	0.032	2019calvert	NB
	ASV126.Rhodobacteraceae	0.9596	0.8	0.876	0.032	2019calvert	NB
	ASV140.Arenicella	0.9542	0.8	0.874	0.036	2019calvert	NB
	ASV1099.Micavibrionaceae	0.9505	0.8	0.872	0.035	2019calvert	NB
	ASV1179.Flavobacteriaceae	0.9433	0.8	0.869	0.02	2019calvert	NB
	ASV172.Dokdonia	0.9258	0.8	0.861	0.05	2019calvert	NB
	ASV128.Erythrobacter	1	0.6	0.775	0.047	2019calvert	NB
	ASV149.Taibaiella	1	0.6	0.775	0.047	2019calvert	NB
	ASV262.Sva0996_marine_group	1	0.6	0.775	0.047	2019calvert	NB
	ASV368.Rubritaleaceae	1	0.6	0.775	0.047	2019calvert	NB
	ASV731.Lewinella	1	0.6	0.775	0.047	2019calvert	NB
