# Supplementary material for: Alternative approaches to identify core bacteria in Fucus distichus microbiome and assess their distribution and host-specificity
Source: Environ Microbiome. 2022 Nov 16;17:55. doi: 10.1186/s40793-022-00451-z (PMC9670562; doi:10.1186/s40793-022-00451-z)
Supplement: Supplementary file 2 — Additional file 2. Supplementary Table 2 showing overlapping indicator ASVs of F. distichus on Calvert Island across sampling events and their overall specificity to determine core taxa. In step2, F. distichus-indicator ASVs at greater than 0.7 IndVal index are evaluated. 12 bacterial ASVs determined by the two-step approach are in bold. [file 40793_2022_451_MOESM2_ESM.xlsx]

## Sheet: Shared_sites
	Step.2 Determination of core taxa that are consistently indicative of Fucus distichus across sampling events in Calvert datasets
	ASVs-Taxa	2015 Calvert		2018 Calvert					2019 Calvert				Indval Count (yes)	All projects			Average Relative Abundance	Prevalence
		WB-high	WB-low	NB	PB	WB-low	WB-high	WB-Wall	NB	PB	WB-high	WB-low		All sites	Fucus Specificity	Environmental Specificity
	ASV1.Granulosicoccus	no	IndVal	IndVal	IndVal	IndVal	IndVal	IndVal	IndVal	IndVal	IndVal	IndVal	10	IndVal	0.990369	0.00963106	0.0803464	0.938462
	ASV2.Blastopirellula	IndVal	IndVal	no	IndVal	IndVal	IndVal	no	IndVal	IndVal	IndVal	IndVal	9	IndVal	0.987472	0.0125281	0.0168967	0.884615
	ASV5.Litorimonas	IndVal	IndVal	no	IndVal	IndVal	IndVal	IndVal	IndVal	no	IndVal	no	8	IndVal	0.962972	0.0370283	0.0213307	0.938462
	ASV4.Granulosicoccus	IndVal	IndVal	no	IndVal	IndVal	IndVal	no	IndVal	IndVal	IndVal	no	8	IndVal	0.993732	0.00626763	0.043327	0.846154
	ASV18.Sulfitobacter	IndVal	no	no	IndVal	no	IndVal	IndVal	IndVal	IndVal	no	IndVal	7	IndVal	0.97232	0.0276798	0.0214365	0.746154
	ASV67.Roseibacillus	IndVal	IndVal	no	no	IndVal	IndVal	IndVal	IndVal	no	IndVal	no	7	IndVal	0.991908	0.00809218	0.00532898	0.538462
	ASV69.Rubritalea	no	no	IndVal	no	IndVal	IndVal	IndVal	IndVal	no	IndVal	IndVal	7	no	0.987257	0.0127429	0.00866112	0.438462
	ASV25.Octadecabacter	IndVal	no	no	IndVal	no	IndVal	IndVal	no	IndVal	IndVal	no	6	IndVal	0.9697	0.0303003	0.0129066	0.692308
	ASV13.Rubidimonas	IndVal	IndVal	no	no	IndVal	no	no	IndVal	IndVal	IndVal	no	6	IndVal	0.986793	0.0132066	0.00955065	0.676923
	ASV14.Hellea	no	IndVal	IndVal	IndVal	IndVal	no	no	IndVal	IndVal	no	no	6	IndVal	0.974285	0.0257146	0.00469108	0.676923
	ASV126.Rhodobacteraceae	IndVal	IndVal	no	no	IndVal	no	no	IndVal	IndVal	IndVal	no	6	IndVal	0.911641	0.0883586	0.00182935	0.576923
	ASV40.Granulosicoccus	no	IndVal	no	IndVal	no	no	IndVal	IndVal	IndVal	IndVal	no	6	no	0.874848	0.125152	0.010547	0.530769
	ASV61.Roseibacillus	no	IndVal	no	IndVal	IndVal	no	no	IndVal	IndVal	no	no	5	IndVal	0.984703	0.0152973	0.00750573	0.630769
	ASV149.Taibaiella	IndVal	no	no	IndVal	IndVal	no	no	IndVal	IndVal	no	no	5	IndVal	0.874002	0.125998	0.00186501	0.6
	ASV92.Rhodobacteraceae	IndVal	no	IndVal	no	IndVal	no	no	IndVal	no	IndVal	no	5	IndVal	0.937933	0.0620665	0.00479566	0.592308
	ASV23.Litorimonas	IndVal	no	no	no	no	IndVal	IndVal	IndVal	no	IndVal	no	5	no	0.956729	0.0432706	0.0105161	0.507692
	ASV93.Blastopirellula	IndVal	no	no	IndVal	no	no	no	IndVal	IndVal	IndVal	no	5	no	0.78434	0.21566	0.00213929	0.5
	ASV130.Granulosicoccus	IndVal	IndVal	no	no	IndVal	no	no	IndVal	no	IndVal	no	5	no	0.986612	0.0133883	0.00287896	0.492308
	ASV81.Saprospiraceae	IndVal	IndVal	no	no	IndVal	no	no	IndVal	no	no	IndVal	5	no	0.990903	0.0090966	0.00728916	0.415385
	ASV75.Maribacter	IndVal	no	no	no	no	no	IndVal	IndVal	IndVal	IndVal	no	5	no	0.997802	0.0021978	0.00663984	0.361538
	ASV202.Granulosicoccus	IndVal	IndVal	no	no	no	no	no	IndVal	IndVal	IndVal	no	5	no	0.995074	0.00492611	0.000890334	0.253846
	ASV169.Roseibacillus	no	IndVal	no	IndVal	no	no	no	no	IndVal	no	IndVal	4	IndVal	0.986446	0.013554	0.00277037	0.576923
	ASV3.Rubritalea	IndVal	IndVal	no	no	IndVal	no	no	IndVal	no	no	no	4	IndVal	0.994743	0.00525689	0.0607707	0.569231
	ASV9.Nonlabens	no	no	no	IndVal	no	IndVal	IndVal	no	IndVal	no	no	4	IndVal	0.985443	0.0145569	0.0379888	0.561538
	ASV27.Portibacter	no	IndVal	no	no	IndVal	no	no	IndVal	no	IndVal	no	4	no	0.919399	0.0806007	0.010229	0.530769
	ASV16.Granulosicoccus	IndVal	IndVal	no	no	IndVal	IndVal	no	no	no	no	no	4	IndVal	0.992838	0.00716247	0.0166627	0.507692
	ASV90.Saprospiraceae	no	IndVal	no	no	IndVal	no	no	IndVal	no	IndVal	no	4	no	0.981601	0.0183985	0.00549407	0.492308
	ASV28.Luteolibacter	no	no	no	IndVal	no	IndVal	IndVal	no	IndVal	no	no	4	no	0.992127	0.00787317	0.0110578	0.476923
	ASV121.Blastopirellula	no	IndVal	no	no	IndVal	no	no	IndVal	IndVal	no	no	4	no	0.984599	0.0154006	0.00266419	0.469231
	ASV218.Saprospiraceae	no	IndVal	no	no	IndVal	no	no	no	IndVal	IndVal	no	4	no	0.929199	0.0708014	0.00165385	0.469231
	ASV155.Saprospiraceae	IndVal	no	no	IndVal	no	IndVal	no	no	IndVal	no	no	4	no	0.975597	0.0244032	0.00367633	0.438462
	ASV171.Saprospiraceae	IndVal	IndVal	no	no	IndVal	no	no	no	no	IndVal	no	4	no	0.990957	0.00904286	0.00311757	0.438462
	ASV29.Portibacter	IndVal	no	no	no	no	IndVal	no	IndVal	IndVal	no	no	4	no	0.95502	0.0449805	0.00504489	0.430769
	ASV59.Granulosicoccus	no	IndVal	no	no	IndVal	no	no	IndVal	no	no	IndVal	4	no	0.990981	0.00901939	0.00688987	0.415385
	ASV70.Octadecabacter	no	no	no	no	IndVal	no	no	IndVal	IndVal	IndVal	no	4	no	0.966157	0.0338432	0.00523903	0.407692
	ASV145.Saprospiraceae	IndVal	IndVal	no	no	IndVal	no	no	no	no	IndVal	no	4	no	0.962759	0.0372408	0.00136736	0.392308
	ASV140.Arenicella	IndVal	no	no	no	no	no	no	IndVal	IndVal	IndVal	no	4	no	0.969492	0.0305085	0.00297953	0.384615
	ASV262.Sva0996_marine_group	IndVal	no	no	no	no	no	no	IndVal	IndVal	IndVal	no	4	no	0.825128	0.174872	0.000809194	0.376923
	ASV84.Litorimonas	IndVal	IndVal	no	no	no	no	no	IndVal	no	IndVal	no	4	no	0.981056	0.0189441	0.0030192	0.361538
	ASV131.Pricia	IndVal	no	no	IndVal	no	no	IndVal	no	IndVal	no	no	4	no	0.992065	0.00793474	0.00445868	0.353846
	ASV72.Litorimonas	IndVal	IndVal	no	no	no	no	no	IndVal	no	IndVal	no	4	no	0.9252	0.0748005	0.0024384	0.346154
	ASV41.Litoreibacter	no	no	no	IndVal	no	no	no	no	IndVal	IndVal	no	3	no	0.759336	0.240664	0.00730859	0.753846
	ASV64.Rhodobacteraceae	no	no	no	no	no	IndVal	IndVal	no	no	IndVal	no	3	IndVal	0.950829	0.0491707	0.0077754	0.646154
	ASV6.Dokdonia	no	no	no	IndVal	no	no	no	no	IndVal	no	IndVal	3	IndVal	0.937185	0.0628149	0.035962	0.638462
	ASV50.Olleya	no	no	no	no	IndVal	IndVal	no	IndVal	no	no	no	3	no	0.885098	0.114902	0.00654808	0.561538
	ASV12.Croceitalea	no	no	no	IndVal	IndVal	no	no	no	IndVal	no	no	3	IndVal	0.973491	0.0265092	0.0102412	0.538462
	ASV7.Nonlabens	no	IndVal	no	no	IndVal	no	no	no	IndVal	no	no	3	IndVal	0.961526	0.0384739	0.00778581	0.538462
	ASV80.Winogradskyella	no	no	no	IndVal	no	no	no	no	IndVal	no	IndVal	3	IndVal	0.965312	0.0346885	0.00593202	0.523077
	ASV63.Octadecabacter	IndVal	no	no	no	IndVal	no	no	no	no	IndVal	no	3	no	0.931575	0.0684251	0.00721723	0.5
	ASV128.Erythrobacter	IndVal	no	no	no	IndVal	no	no	IndVal	no	no	no	3	no	0.884463	0.115537	0.00169472	0.430769
	ASV184.Microtrichaceae	IndVal	no	no	no	no	no	no	no	IndVal	IndVal	no	3	no	0.628539	0.371461	0.000547143	0.430769
	ASV46.Saprospiraceae	no	IndVal	no	no	IndVal	no	no	IndVal	no	no	no	3	no	0.987497	0.0125029	0.00598131	0.376923
	ASV65.Sulfitobacter	IndVal	no	no	no	no	no	no	IndVal	no	IndVal	no	3	no	0.636859	0.363141	0.00161659	0.369231
	ASV211.Saprospiraceae	no	IndVal	no	no	IndVal	no	no	IndVal	no	no	no	3	no	0.959631	0.0403694	0.00145731	0.369231
	ASV222.Arenicella	no	IndVal	no	no	IndVal	no	no	no	no	no	IndVal	3	no	0.968363	0.0316367	0.00166186	0.361538
	ASV378.Saprospiraceae	IndVal	IndVal	no	no	no	no	no	IndVal	no	no	no	3	no	0.989888	0.0101122	0.00107866	0.338462
	ASV441.Algisphaera	no	no	no	IndVal	no	no	no	no	IndVal	IndVal	no	3	no	0.995032	0.0049682	0.00100313	0.338462
	ASV34.Maribacter	no	no	no	IndVal	no	no	IndVal	no	IndVal	no	no	3	no	0.990358	0.00964168	0.0155987	0.330769
	ASV142.Pricia	IndVal	no	no	no	no	no	no	no	IndVal	IndVal	no	3	no	0.643782	0.356218	0.00204212	0.330769
	ASV493.Saprospiraceae	no	IndVal	no	no	IndVal	no	no	IndVal	no	no	no	3	no	0.970163	0.029837	0.000846859	0.330769
	ASV416.Altererythrobacter	no	no	no	IndVal	no	no	no	no	IndVal	no	IndVal	3	no	0.926117	0.0738832	0.00107986	0.3
	ASV283.Algitalea	IndVal	no	no	no	no	no	IndVal	no	IndVal	no	no	3	no	0.964713	0.0352873	0.00166507	0.276923
	ASV168.Maribacter	no	no	no	no	no	no	no	IndVal	IndVal	no	IndVal	3	no	0.993849	0.00615079	0.00100353	0.261538
	ASV306.Flavobacteriaceae	no	IndVal	no	no	IndVal	no	no	no	no	no	IndVal	3	no	0.964249	0.0357508	0.00132388	0.253846
	ASV686.Phycisphaera	no	no	no	IndVal	no	no	no	no	IndVal	IndVal	no	3	no	0.935122	0.0648784	0.000600635	0.253846
	ASV316.Blastopirellula	IndVal	IndVal	no	no	no	no	no	no	no	IndVal	no	3	no	0.754954	0.245046	0.000480828	0.246154
	ASV71.Saprospiraceae	IndVal	no	no	no	no	no	no	IndVal	no	IndVal	no	3	no	0.999414	0.000586363	0.00239032	0.207692
	ASV639.Blastopirellula	IndVal	no	no	no	no	no	no	no	IndVal	IndVal	no	3	no	0.998099	0.00190054	0.000631288	0.169231
	ASV393.Blastopirellula	no	no	no	no	no	no	no	IndVal	IndVal	IndVal	no	3	no	0.997916	0.0020842	0.000479626	0.161538
	ASV10.Lewinella	no	no	no	IndVal	no	no	no	no	no	IndVal	no	2	no	0.765883	0.234117	0.0195343	0.815385
	ASV38.Rubritalea	no	no	no	IndVal	IndVal	no	no	no	no	no	no	2	no	0.908411	0.0915891	0.00978045	0.730769
	ASV37.Hellea	IndVal	no	no	no	no	no	no	no	no	IndVal	no	2	no	0.436045	0.563955	0.00137757	0.430769
	ASV116.Marixanthomonas	no	no	no	no	IndVal	no	no	IndVal	no	no	no	2	no	0.966615	0.0333852	0.00348621	0.423077
	ASV11.Granulosicoccus	no	no	no	IndVal	IndVal	no	no	no	no	no	no	2	no	0.955867	0.0441326	0.00619647	0.407692
	ASV66.Blastopirellula	no	IndVal	no	no	no	no	no	IndVal	no	no	no	2	no	0.896731	0.103269	0.00391254	0.4
	ASV141.Nonlabens	no	no	no	IndVal	no	no	no	no	IndVal	no	no	2	no	0.986442	0.0135579	0.00432926	0.392308
	ASV22.Arcticiflavibacter	IndVal	no	no	no	no	no	IndVal	no	no	no	no	2	no	0.627054	0.372946	0.00193453	0.376923
	ASV83.Loktanella	no	no	no	no	IndVal	no	no	no	IndVal	no	no	2	no	0.928422	0.0715776	0.0036563	0.369231
	ASV198.Saprospiraceae	no	IndVal	no	no	IndVal	no	no	no	no	no	no	2	no	0.985678	0.0143221	0.00124094	0.369231
	ASV135.Tenacibaculum	no	no	IndVal	no	no	no	IndVal	no	no	no	no	2	no	0.115422	0.884578	0.000523903	0.353846
	ASV17.Litorimonas	IndVal	no	no	no	IndVal	no	no	no	no	no	no	2	no	0.559111	0.440889	0.00312578	0.338462
	ASV157.Saprospiraceae	IndVal	no	no	no	IndVal	no	no	no	no	no	no	2	no	0.96983	0.0301701	0.00146192	0.338462
	ASV54.Dokdonia	no	no	no	IndVal	no	no	no	no	IndVal	no	no	2	no	0.916073	0.0839266	0.00886748	0.330769
	ASV220.Ulvibacter	no	no	no	IndVal	no	no	no	no	IndVal	no	no	2	no	0.94432	0.05568	0.00118244	0.330769
	ASV15.Dokdonia	no	no	no	IndVal	no	no	IndVal	no	no	no	no	2	no	0.980958	0.0190423	0.00527389	0.315385
	ASV576.Lewinella	IndVal	IndVal	no	no	no	no	no	no	no	no	no	2	no	0.993625	0.0063745	0.000749491	0.315385
	ASV56.Maribacter	no	no	no	IndVal	no	no	IndVal	no	no	no	no	2	no	0.985495	0.0145048	0.0104268	0.307692
	ASV208.Roseibacillus	no	no	no	no	IndVal	no	no	IndVal	no	no	no	2	no	0.95011	0.0498897	0.00276236	0.3
	ASV339.Saprospiraceae	no	IndVal	no	no	IndVal	no	no	no	no	no	no	2	no	0.971576	0.0284238	0.0015066	0.3
	ASV97.Nonlabens	no	no	IndVal	no	no	no	IndVal	no	no	no	no	2	no	0.939463	0.0605367	0.00328947	0.292308
	ASV285.Saprospiraceae	no	no	no	no	no	IndVal	IndVal	no	no	no	no	2	no	0.346844	0.653156	0.000732061	0.292308
	ASV21.Sulfitobacter	no	no	no	no	IndVal	no	IndVal	no	no	no	no	2	no	0.97282	0.0271803	0.0078375	0.284615
	ASV596.Saprospiraceae	no	no	no	no	no	IndVal	IndVal	no	no	no	no	2	no	0.945394	0.0546058	0.000742279	0.284615
	ASV342.Saprospiraceae	IndVal	IndVal	no	no	no	no	no	no	no	no	no	2	no	0.989099	0.0109007	0.00069079	0.284615
	ASV481.NS9_marine_group	no	no	no	no	IndVal	no	no	no	no	no	IndVal	2	no	0.95382	0.0461797	0.000682776	0.284615
	ASV246.Loktanella	no	no	no	no	IndVal	no	no	no	IndVal	no	no	2	no	0.903888	0.0961122	0.00158834	0.276923
	ASV731.Lewinella	no	no	no	no	IndVal	no	no	IndVal	no	no	no	2	no	0.949686	0.0503145	0.000544538	0.276923
	ASV468.Roseibacillus	no	no	no	IndVal	no	no	no	no	IndVal	no	no	2	no	0.932	0.068	0.00107365	0.269231
	ASV282.Leucothrix	no	IndVal	no	no	no	no	no	no	no	IndVal	no	2	no	0.844897	0.155103	0.000714832	0.269231
	ASV195.Psychroserpens	no	no	no	IndVal	no	no	no	no	IndVal	no	no	2	no	0.965892	0.0341081	0.00320552	0.261538
	ASV278.Sva0996_marine_group	IndVal	no	no	no	no	no	no	no	no	IndVal	no	2	no	0.783333	0.216667	0.000404898	0.261538
	ASV352.Cryomorphaceae	IndVal	IndVal	no	no	no	no	no	no	no	no	no	2	no	0.972454	0.0275459	0.000700206	0.246154
	ASV120.Granulosicoccus	no	no	no	IndVal	no	no	no	no	IndVal	no	no	2	no	1	0	0.00239192	0.230769
	ASV381.NS9_marine_group	no	IndVal	no	no	IndVal	no	no	no	no	no	no	2	no	0.95823	0.0417699	0.00108467	0.230769
	ASV194.Litorimonas	no	IndVal	no	no	no	no	no	IndVal	no	no	no	2	no	0.956546	0.0434544	0.00104961	0.2
	ASV172.Dokdonia	no	no	no	no	no	no	no	IndVal	no	no	IndVal	2	no	0.441254	0.558746	0.000403295	0.2
	ASV1040.Sandaracinaceae	no	IndVal	no	no	no	no	no	no	no	IndVal	no	2	no	0.811881	0.188119	9.86e-05	0.2
	ASV368.Rubritaleaceae	no	no	no	no	IndVal	no	no	IndVal	no	no	no	2	no	0.97683	0.0231696	0.00147815	0.192308
	ASV498.Flavobacteriaceae	no	no	no	IndVal	no	no	no	no	IndVal	no	no	2	no	0.994613	0.00538677	0.000924793	0.184615
	ASV209.Portibacter	IndVal	no	no	no	no	no	no	IndVal	no	no	no	2	no	0.839956	0.160044	0.000304925	0.184615
	ASV653.Saprospiraceae	IndVal	IndVal	no	no	no	no	no	no	no	no	no	2	no	0.995469	0.0045312	0.000572186	0.176923
	ASV844.Thalassotalea	IndVal	no	no	no	no	no	no	IndVal	no	no	no	2	no	0.948736	0.051264	0.000270666	0.176923
	ASV1277.Micavibrionaceae	no	no	no	no	no	no	IndVal	no	IndVal	no	no	2	no	0.915303	0.0846968	0.000190528	0.176923
	ASV1009.Microtrichaceae	IndVal	IndVal	no	no	no	no	no	no	no	no	no	2	no	0.979118	0.0208817	0.000169091	0.176923
	ASV400.Rhodobacteraceae	no	no	no	no	IndVal	no	no	no	IndVal	no	no	2	no	0.948657	0.0513434	0.00103278	0.169231
	ASV997.Granulosicoccus	IndVal	IndVal	no	no	no	no	no	no	no	no	no	2	no	0.992985	0.00701531	0.000311937	0.169231
	ASV289.Rhodobacteraceae	no	IndVal	no	no	no	no	no	no	no	IndVal	no	2	no	0.884306	0.115694	0.000176103	0.169231
	ASV162.Rhodobacteraceae	no	no	no	no	no	IndVal	no	no	no	IndVal	no	2	no	0.992315	0.0076846	0.00357015	0.161538
	ASV835.OM27_clade	no	no	no	no	IndVal	no	no	no	no	no	IndVal	2	no	0.991866	0.00813356	0.0004642	0.153846
	ASV286.Saprospiraceae	IndVal	IndVal	no	no	no	no	no	no	no	no	no	2	no	0.961982	0.0380179	0.000451177	0.153846
	ASV964.Taibaiella	IndVal	no	no	no	no	no	no	no	no	IndVal	no	2	no	0.724031	0.275969	0.000187122	0.153846
	ASV1659.Granulosicoccus	IndVal	IndVal	no	no	no	no	no	no	no	no	no	2	no	0.986175	0.0138249	0.000128622	0.153846
	ASV782.Glaciecola	IndVal	no	no	no	no	no	no	no	IndVal	no	no	2	no	0.802503	0.197497	0.000115599	0.153846
	ASV1848.Litorimonas	IndVal	IndVal	no	no	no	no	no	no	no	no	no	2	no	0.876344	0.123656	9.8e-05	0.153846
	ASV852.Saprospiraceae	IndVal	no	no	no	no	no	no	no	no	no	IndVal	2	no	0.589958	0.410042	5.65e-05	0.153846
	ASV2110.Litorimonas	IndVal	IndVal	no	no	no	no	no	no	no	no	no	2	no	0.918715	0.0812854	9.74e-05	0.146154
	ASV1239.Litorimonas	IndVal	IndVal	no	no	no	no	no	no	no	no	no	2	no	0.937107	0.0628931	8.96e-05	0.146154
	ASV1376.Litorimonas	IndVal	IndVal	no	no	no	no	no	no	no	no	no	2	no	0.949772	0.0502283	8.33e-05	0.146154
	ASV439.Saprospiraceae	IndVal	no	no	no	no	no	no	no	no	IndVal	no	2	no	0.945918	0.0540816	0.00037144	0.138462
	ASV1419.Granulosicoccus	IndVal	IndVal	no	no	no	no	no	no	no	no	no	2	no	0.977602	0.0223979	0.000148656	0.138462
	ASV579.Granulosicoccus	IndVal	IndVal	no	no	no	no	no	no	no	no	no	2	no	0.949789	0.0502114	0.00036002	0.130769
	ASV746.Candidatus_Amoebophilus	no	no	no	no	no	no	no	no	no	IndVal	IndVal	2	no	0.46679	0.53321	5.07e-05	0.130769
	ASV1006.Rubritalea	IndVal	IndVal	no	no	no	no	no	no	no	no	no	2	no	0.993193	0.00680658	0.000350804	0.123077
	ASV1846.Rubritalea	IndVal	IndVal	no	no	no	no	no	no	no	no	no	2	no	0.994878	0.00512164	0.000155668	0.123077
	ASV851.Blastopirellula	IndVal	IndVal	no	no	no	no	no	no	no	no	no	2	no	0.827586	0.172414	6.25e-05	0.123077
	ASV1099.Micavibrionaceae	no	no	no	no	no	no	no	IndVal	no	IndVal	no	2	no	0.986842	0.0131579	0.000180311	0.115385
	ASV39.Aliivibrio	no	no	no	no	no	no	IndVal	no	no	no	no	1	no	0.569808	0.430192	0.00426655	0.653846
	ASV153.Roseibacillus	no	no	no	IndVal	no	no	no	no	no	no	no	1	no	0.910109	0.0898906	0.00208319	0.523077
	ASV68.Saprospiraceae	no	no	no	no	no	no	no	no	no	IndVal	no	1	no	0.358702	0.641298	0.000724248	0.484615
	ASV8.Pleurocapsa_PCC-7319	no	no	no	no	no	no	no	no	IndVal	no	no	1	no	0.153524	0.846476	0.00279201	0.469231
	ASV259.Lewinella	no	no	no	no	no	no	IndVal	no	no	no	no	1	no	0.756248	0.243752	0.0008124	0.423077
	ASV95.Polaribacter_2	no	no	no	no	no	no	IndVal	no	no	no	no	1	no	0.294023	0.705977	0.00142706	0.4
	ASV74.Marixanthomonas	no	no	no	IndVal	no	no	no	no	no	no	no	1	no	0.935263	0.0647365	0.00496395	0.392308
	ASV55.Rubritalea	no	no	no	no	IndVal	no	no	no	no	no	no	1	no	0.976975	0.0230252	0.010558	0.361538
	ASV183.Granulosicoccus	no	no	no	no	IndVal	no	no	no	no	no	no	1	no	0.450019	0.549981	0.000465402	0.353846
	ASV318.Saprospiraceae	no	IndVal	no	no	no	no	no	no	no	no	no	1	no	0.745263	0.254737	0.000567377	0.338462
	ASV89.Ulvibacter	no	no	no	no	no	no	IndVal	no	no	no	no	1	no	0.0790283	0.920972	0.000484234	0.338462
	ASV77.Persicirhabdus	no	no	no	no	no	no	IndVal	no	no	no	no	1	no	0.0549492	0.945051	0.000410507	0.338462
	ASV62.Litoreibacter	no	no	no	no	IndVal	no	no	no	no	no	no	1	no	0.931979	0.0680212	0.00634092	0.330769
	ASV243.NS11-12_marine_group	no	no	no	no	IndVal	no	no	no	no	no	no	1	no	0.739733	0.260267	0.00120888	0.330769
	ASV251.Altererythrobacter	no	no	no	no	no	no	no	no	IndVal	no	no	1	no	0.397278	0.602722	0.000625678	0.315385
	ASV325.Rhodobacteraceae	no	IndVal	no	no	no	no	no	no	no	no	no	1	no	0.825925	0.174075	0.000576994	0.315385
	ASV147.Saprospiraceae	no	no	no	no	no	no	no	no	no	no	IndVal	1	no	0.611629	0.388371	0.000868296	0.307692
	ASV380.Rubidimonas	no	IndVal	no	no	no	no	no	no	no	no	no	1	no	0.875193	0.124807	0.000793768	0.307692
	ASV117.Roseibacillus	no	IndVal	no	no	no	no	no	no	no	no	no	1	no	0.980019	0.0199806	0.00446129	0.284615
	ASV360.Robiginitomaculum	no	no	no	IndVal	no	no	no	no	no	no	no	1	no	0.602924	0.397076	0.000818009	0.284615
	ASV232.Granulosicoccus	IndVal	no	no	no	no	no	no	no	no	no	no	1	no	0.785952	0.214048	0.000661339	0.276923
	ASV709.Saprospiraceae	no	IndVal	no	no	no	no	no	no	no	no	no	1	no	0.76497	0.23503	0.000204753	0.276923
	ASV173.Lewinella	no	no	no	IndVal	no	no	no	no	no	no	no	1	no	0.465806	0.534194	0.00171395	0.269231
	ASV427.Saprospiraceae	no	IndVal	no	no	no	no	no	no	no	no	no	1	no	0.848826	0.151174	0.000347599	0.269231
	ASV146.Algitalea	no	no	no	no	IndVal	no	no	no	no	no	no	1	no	0.871873	0.128127	0.00149417	0.261538
	ASV30.Saprospiraceae	IndVal	no	no	no	no	no	no	no	no	no	no	1	no	0.956145	0.0438546	0.00132789	0.261538
	ASV103.Litorimonas	no	no	no	no	no	no	no	no	IndVal	no	no	1	no	0.682014	0.317986	0.0010446	0.261538
	ASV659.Leucothrix	no	no	no	no	IndVal	no	no	no	no	no	no	1	no	0.851905	0.148095	0.000479426	0.261538
	ASV185.Luteolibacter	no	no	no	IndVal	no	no	no	no	no	no	no	1	no	0.997726	0.00227388	0.00316465	0.246154
	ASV272.Flavobacteriaceae	no	no	no	no	no	no	IndVal	no	no	no	no	1	no	0.155762	0.844238	0.000343392	0.246154
	ASV335.Paraglaciecola	no	no	no	no	no	no	IndVal	no	no	no	no	1	no	0.562321	0.437679	0.000865892	0.238462
	ASV720.Ulvibacter	no	no	no	no	no	no	IndVal	no	no	no	no	1	no	0.775595	0.224405	0.000450777	0.238462
	ASV161.Litorimonas	IndVal	no	no	no	no	no	no	no	no	no	no	1	no	0.27691	0.72309	0.000202549	0.238462
	ASV497.Blfdi19	IndVal	no	no	no	no	no	no	no	no	no	no	1	no	0.875918	0.124082	0.000502065	0.230769
	ASV123.Sulfitobacter	no	no	no	no	no	no	no	no	no	no	IndVal	1	no	0.205038	0.794962	0.000352207	0.230769
	ASV682.Cryomorphaceae	no	no	no	no	no	no	IndVal	no	no	no	no	1	no	0.719118	0.280882	0.000281084	0.230769
	ASV275.Portibacter	no	IndVal	no	no	no	no	no	no	no	no	no	1	no	0.947776	0.0522237	0.00169071	0.223077
	ASV239.Saprospiraceae	no	no	no	no	IndVal	no	no	no	no	no	no	1	no	0.953396	0.0466039	0.00115579	0.223077
	ASV551.Saprospiraceae	no	IndVal	no	no	no	no	no	no	no	no	no	1	no	0.995636	0.0043638	0.000868496	0.223077
	ASV390.Taibaiella	no	no	no	no	no	no	no	no	IndVal	no	no	1	no	0.754237	0.245763	0.000410107	0.223077
	ASV364.Roseibacillus	no	no	no	no	IndVal	no	no	no	no	no	no	1	no	0.802613	0.197387	0.00126758	0.215385
	ASV459.Flavobacteriaceae	no	no	no	no	no	no	no	no	no	IndVal	no	1	no	0.54108	0.45892	0.000624075	0.215385
	ASV86.Blastopirellula	no	no	no	no	IndVal	no	no	no	no	no	no	1	no	0.994745	0.00525462	0.00257904	0.207692
	ASV170.Rubripirellula	no	no	no	no	no	no	no	no	IndVal	no	no	1	no	0.97242	0.0275802	0.00134211	0.207692
	ASV252.Rhodobacteraceae	no	no	no	no	no	no	no	no	IndVal	no	no	1	no	1	0	0.0013375	0.207692
	ASV658.DEV007	no	no	no	no	IndVal	no	no	no	no	no	no	1	no	0.941176	0.0588235	0.000326963	0.207692
	ASV238.Portibacter	no	IndVal	no	no	no	no	no	no	no	no	no	1	no	0.607726	0.392274	0.000223786	0.207692
	ASV549.Tenacibaculum	IndVal	no	no	no	no	no	no	no	no	no	no	1	no	0.68578	0.31422	0.00017971	0.207692
	ASV210.Rubritalea	no	no	no	no	IndVal	no	no	no	no	no	no	1	no	0.994657	0.00534301	0.003021	0.2
	ASV300.Rhizobiaceae	no	no	no	IndVal	no	no	no	no	no	no	no	1	no	0.991785	0.00821538	0.00200746	0.2
	ASV244.Algibacter	no	no	no	IndVal	no	no	no	no	no	no	no	1	no	0.804209	0.195791	0.000658334	0.2
	ASV403.Schizothrix_LEGE_07164	no	no	no	no	no	no	no	no	no	no	IndVal	1	no	0.836593	0.163407	0.000651322	0.2
	ASV464.Saprospiraceae	no	IndVal	no	no	no	no	no	no	no	no	no	1	no	0.731749	0.268251	8.63e-05	0.2
	ASV655.Rubritalea	no	no	no	no	IndVal	no	no	no	no	no	no	1	no	0.996821	0.00317919	0.00069099	0.192308
	ASV857.Peredibacter	no	IndVal	no	no	no	no	no	no	no	no	no	1	no	0.994982	0.00501756	0.000397284	0.192308
	ASV900.Pseudomonas	no	no	no	no	no	no	IndVal	no	no	no	no	1	no	0.713687	0.286313	0.000307129	0.192308
	ASV1296.Hahella	no	no	no	no	no	no	no	no	IndVal	no	no	1	no	0.930054	0.0699462	0.000242418	0.192308
	ASV1479.Saprospira	no	no	no	no	no	no	IndVal	no	no	no	no	1	no	0.958633	0.0413669	0.000213568	0.192308
	ASV662.Colwellia	IndVal	no	no	no	no	no	no	no	no	no	no	1	no	0.569515	0.430485	0.000178908	0.192308
	ASV623.Cocleimonas	IndVal	no	no	no	no	no	no	no	no	no	no	1	no	0.467541	0.532459	0.000135634	0.192308
	ASV319.Roseibacillus	no	IndVal	no	no	no	no	no	no	no	no	no	1	no	0.998296	0.00170437	0.00129082	0.184615
	ASV415.Cryomorphaceae	no	no	no	no	IndVal	no	no	no	no	no	no	1	no	0.948159	0.0518409	0.00128982	0.184615
	ASV396.Marixanthomonas	no	no	no	no	no	no	no	no	no	IndVal	no	1	no	0.564296	0.435704	0.000405298	0.176923
	ASV391.Saprospiraceae	no	IndVal	no	no	no	no	no	no	no	no	no	1	no	0.792123	0.207877	7.25e-05	0.176923
	ASV606.Rhodobacteraceae	no	no	no	no	no	no	no	no	IndVal	no	no	1	no	0.997177	0.00282341	0.000778341	0.169231
	ASV1409.Saprospiraceae	no	no	no	no	no	no	IndVal	no	no	no	no	1	no	0.94722	0.0527804	0.000201347	0.169231
	ASV1312.Bdellovibrio	no	IndVal	no	no	no	no	no	no	no	no	no	1	no	0.978962	0.0210379	0.000139841	0.169231
	ASV508.Sva0996_marine_group	no	no	no	no	no	no	no	no	no	IndVal	no	1	no	0.595642	0.404358	4.93e-05	0.161538
	ASV976.Litorimonas	no	IndVal	no	no	no	no	no	no	no	no	no	1	no	0.929535	0.0704648	0.000124214	0.153846
	ASV98.Arenicella	IndVal	no	no	no	no	no	no	no	no	no	no	1	no	0.0332086	0.966791	8.53e-05	0.153846
	ASV174.Granulosicoccus	IndVal	no	no	no	no	no	no	no	no	no	no	1	no	0.0241423	0.975858	2.28e-05	0.153846
	ASV223.Saprospiraceae	no	IndVal	no	no	no	no	no	no	no	no	no	1	no	0.982841	0.0171585	0.000573789	0.146154
	ASV503.Pseudahrensia	no	no	no	no	no	no	no	no	IndVal	no	no	1	no	0.971399	0.0286013	0.000557961	0.146154
	ASV617.Robiginitomaculum	no	no	no	no	IndVal	no	no	no	no	no	no	1	no	0.995937	0.00406298	0.000392877	0.146154
	ASV279.Sphingorhabdus	no	no	no	no	no	no	no	no	IndVal	no	no	1	no	0.346768	0.653232	0.0001741	0.146154
	ASV1289.Granulosicoccus	no	IndVal	no	no	no	no	no	no	no	no	no	1	no	0.937866	0.0621336	0.000160276	0.146154
	ASV1423.Granulosicoccus	no	IndVal	no	no	no	no	no	no	no	no	no	1	no	0.916446	0.0835544	0.000138439	0.146154
	ASV108.Portibacter	IndVal	no	no	no	no	no	no	no	no	no	no	1	no	0.704082	0.295918	0.000124414	0.146154
	ASV191.Granulosicoccus	IndVal	no	no	no	no	no	no	no	no	no	no	1	no	0.237097	0.762903	2.95e-05	0.146154
	ASV548.Psychromonas	no	no	no	no	no	no	no	no	IndVal	no	no	1	no	0.841525	0.158475	0.000596828	0.138462
	ASV91.Saprospiraceae	no	IndVal	no	no	no	no	no	no	no	no	no	1	no	0.978189	0.0218115	0.000530113	0.138462
	ASV808.Rubritalea	no	IndVal	no	no	no	no	no	no	no	no	no	1	no	0.990492	0.00950806	0.000480027	0.138462
	ASV491.Saprospiraceae	no	no	no	no	no	no	no	no	no	IndVal	no	1	no	0.912752	0.0872483	0.000435951	0.138462
	ASV1021.Pseudahrensia	no	no	no	IndVal	no	no	no	no	no	no	no	1	no	1	0	0.000364428	0.138462
	ASV764.Algitalea	IndVal	no	no	no	no	no	no	no	no	no	no	1	no	0.933445	0.0665548	0.000334376	0.138462
	ASV879.Granulosicoccus	IndVal	no	no	no	no	no	no	no	no	no	no	1	no	0.917031	0.0829694	0.000210362	0.138462
	ASV1448.Fluviicola	no	no	no	no	no	no	IndVal	no	no	no	no	1	no	0.864273	0.135727	0.000197741	0.138462
	ASV1112.Granulosicoccus	no	IndVal	no	no	no	no	no	no	no	no	no	1	no	0.92051	0.0794897	0.000187924	0.138462
	ASV1190.Litorimonas	no	IndVal	no	no	no	no	no	no	no	no	no	1	no	0.954198	0.0458015	0.000100173	0.138462
	ASV1949.Litorimonas	no	IndVal	no	no	no	no	no	no	no	no	no	1	no	0.952	0.048	4.77e-05	0.138462
	ASV119.Nonlabens	no	no	no	no	no	no	IndVal	no	no	no	no	1	no	0.984067	0.015933	0.00313059	0.130769
	ASV722.Rubritaleaceae	no	no	no	no	no	no	no	no	no	IndVal	no	1	no	0.992824	0.00717618	0.000554355	0.130769
	ASV734.Saprospiraceae	no	IndVal	no	no	no	no	no	no	no	no	no	1	no	0.993284	0.00671592	0.00029631	0.130769
	ASV1029.Aliiglaciecola	no	no	no	no	no	no	IndVal	no	no	no	no	1	no	0.806379	0.193621	0.000288697	0.130769
	ASV1192.Rubritalea	no	IndVal	no	no	no	no	no	no	no	no	no	1	no	0.997849	0.00215054	0.00027888	0.130769
	ASV807.Saprospiraceae	no	IndVal	no	no	no	no	no	no	no	no	no	1	no	0.953604	0.046396	0.000230597	0.130769
	ASV794.Lewinella	no	no	no	no	no	no	IndVal	no	no	no	no	1	no	0.905803	0.0941968	0.000215772	0.130769
	ASV1573.Erythrobacter	no	no	no	IndVal	no	no	no	no	no	no	no	1	no	1	0	0.00020315	0.130769
	ASV1876.Litorimonas	no	IndVal	no	no	no	no	no	no	no	no	no	1	no	0.936455	0.0635452	5.61e-05	0.130769
	ASV1812.Litorimonas	no	IndVal	no	no	no	no	no	no	no	no	no	1	no	0.947183	0.0528169	5.39e-05	0.130769
	ASV1852.Litorimonas	no	IndVal	no	no	no	no	no	no	no	no	no	1	no	0.969112	0.030888	5.03e-05	0.130769
	ASV1172.Saprospiraceae	no	IndVal	no	no	no	no	no	no	no	no	no	1	no	0.704225	0.295775	3.01e-05	0.130769
	ASV1765.Arenicella	no	IndVal	no	no	no	no	no	no	no	no	no	1	no	0.458194	0.541806	2.74e-05	0.130769
	ASV926.Litorimonas	IndVal	no	no	no	no	no	no	no	no	no	no	1	no	0.232416	0.767584	1.52e-05	0.130769
	ASV567.Rubritaleaceae	no	no	no	no	no	no	no	IndVal	no	no	no	1	no	0.99903	0.000969932	0.000825422	0.123077
	ASV614.Rhizobiaceae	no	no	no	no	no	no	no	no	IndVal	no	no	1	no	0.995886	0.0041141	0.000727453	0.123077
	ASV425.Saprospiraceae	no	IndVal	no	no	no	no	no	no	no	no	no	1	no	0.954265	0.0457355	0.000309333	0.123077
	ASV1047.Algitalea	IndVal	no	no	no	no	no	no	no	no	no	no	1	no	0.934317	0.0656827	0.000253637	0.123077
	ASV203.Lewinella	no	no	no	no	no	no	no	no	no	no	IndVal	1	no	0.120415	0.879585	0.000176905	0.123077
	ASV1086.Tenacibaculum	IndVal	no	no	no	no	no	no	no	no	no	no	1	no	0.846988	0.153012	0.000140843	0.123077
	ASV550.Pibocella	IndVal	no	no	no	no	no	no	no	no	no	no	1	no	0.168367	0.831633	2.64e-05	0.123077
	ASV134.Subsaxibacter	no	no	no	no	no	no	no	no	IndVal	no	no	1	no	0.968542	0.0314581	0.00116581	0.115385
	ASV408.Saprospiraceae	no	no	no	no	no	no	no	no	no	no	IndVal	1	no	0.496848	0.503152	0.00050527	0.115385
	ASV294.Roseobacter	no	no	no	no	no	no	no	no	IndVal	no	no	1	no	0.829339	0.170661	0.000457588	0.115385
	ASV784.Blastopirellula	no	no	no	no	no	no	IndVal	no	no	no	no	1	no	0.519356	0.480644	0.000271468	0.115385
	ASV902.Roseibacillus	no	no	no	no	no	no	no	no	IndVal	no	no	1	no	1	0	0.0002324	0.115385
	ASV1667.Rubritalea	no	IndVal	no	no	no	no	no	no	no	no	no	1	no	0.990919	0.00908059	0.000174901	0.115385
	ASV1884.Rubritalea	no	IndVal	no	no	no	no	no	no	no	no	no	1	no	0.984127	0.015873	0.000149057	0.115385
	ASV1566.Arenicella	no	IndVal	no	no	no	no	no	no	no	no	no	1	no	0.62	0.38	1.86e-05	0.115385
	ASV248.Saprospiraceae	IndVal	no	no	no	no	no	no	no	no	no	no	1	no	0.0488889	0.951111	1.32e-05	0.115385
	ASV1325.Litorimonas	IndVal	no	no	no	no	no	no	no	no	no	no	1	no	0.222727	0.777273	9.82e-06	0.115385
	ASV520.Tateyamaria	no	no	no	no	no	no	no	no	no	no	IndVal	1	no	0.976962	0.023038	0.000773132	0.107692
	ASV1603.Rubritalea	no	IndVal	no	no	no	no	no	no	no	no	no	1	no	0.994664	0.00533618	0.000186722	0.107692
	ASV1585.Micavibrionaceae	no	no	no	no	no	no	no	no	no	IndVal	no	1	no	1	0	0.000159074	0.107692
	ASV1924.Rubritalea	no	IndVal	no	no	no	no	no	no	no	no	no	1	no	0.991713	0.00828729	0.000143848	0.107692
	ASV1117.Cocleimonas	IndVal	no	no	no	no	no	no	no	no	no	no	1	no	0.854569	0.145431	0.000133029	0.107692
	ASV689.Rubidimonas	no	IndVal	no	no	no	no	no	no	no	no	no	1	no	0.675532	0.324468	7.63e-05	0.107692
	ASV1101.Granulosicoccus	no	no	no	no	no	no	no	no	IndVal	no	no	1	no	0.99422	0.00578035	0.000310134	0.1
	ASV1906.Aestuariicella	no	no	no	no	no	no	IndVal	no	no	no	no	1	no	0.75641	0.24359	0.000118204	0.1
	ASV402.Saprospiraceae	no	IndVal	no	no	no	no	no	no	no	no	no	1	no	0.603261	0.396739	2.22e-05	0.1
	ASV78.Granulosicoccus	IndVal	no	no	no	no	no	no	no	no	no	no	1	no	0.745283	0.254717	1.58e-05	0.1
	ASV1358.Hellea	IndVal	no	no	no	no	no	no	no	no	no	no	1	no	0.286624	0.713376	9.02e-06	0.1
	ASV712.Maribacter	no	no	no	no	no	no	no	no	IndVal	no	no	1	no	0.848684	0.151316	0.00028429	0.0923077
	ASV1417.Rubritalea	no	no	no	no	no	no	no	no	no	no	IndVal	1	no	1	0	0.000210563	0.0923077
	ASV1179.Flavobacteriaceae	no	no	no	no	no	no	no	IndVal	no	no	no	1	no	0.790256	0.209744	0.00019173	0.0923077
	ASV1802.Micavibrionaceae	no	no	no	no	no	no	no	no	IndVal	no	no	1	no	1	0	8.07e-05	0.0923077
	ASV2024.Saprospiraceae	no	IndVal	no	no	no	no	no	no	no	no	no	1	no	0.654867	0.345133	1.48e-05	0.0923077
	ASV872.Saprospiraceae	no	IndVal	no	no	no	no	no	no	no	no	no	1	no	0.605263	0.394737	1.38e-05	0.0923077
	ASV1589.Algitalea	IndVal	no	no	no	no	no	no	no	no	no	no	1	no	0.23913	0.76087	6.61e-06	0.0923077
	ASV1930.Hellea	IndVal	no	no	no	no	no	no	no	no	no	no	1	no	0.303371	0.696629	5.41e-06	0.0923077
	ASV1152.Granulosicoccus	IndVal	no	no	no	no	no	no	no	no	no	no	1	no	0.996676	0.00332447	0.000300317	0.0846154
	ASV1323.Psychrobacter	no	no	no	no	no	no	no	no	IndVal	no	no	1	no	0.664049	0.335951	0.000152463	0.0846154
	ASV2357.Cryomorphaceae	no	no	no	no	no	no	IndVal	no	no	no	no	1	no	0.897338	0.102662	9.46e-05	0.0846154
	ASV2541.Ponticoccus	no	no	no	no	no	no	no	no	IndVal	no	no	1	no	0.773626	0.226374	7.05e-05	0.0846154
	ASV2038.Saprospiraceae	no	IndVal	no	no	no	no	no	no	no	no	no	1	no	0.962644	0.0373563	6.71e-05	0.0846154
	ASV3155.Haliscomenobacter	no	no	no	no	no	no	no	no	no	no	IndVal	1	no	0.424528	0.575472	1.8e-05	0.0846154
	ASV414.Saprospiraceae	IndVal	no	no	no	no	no	no	no	no	no	no	1	no	0.173333	0.826667	1.04e-05	0.0846154
	ASV691.Aliiglaciecola	no	no	no	no	no	no	no	no	IndVal	no	no	1	no	0.941417	0.0585831	0.000553754	0.0769231
	ASV1111.Ahrensia	no	no	no	no	no	no	no	no	IndVal	no	no	1	no	1	0	0.000317747	0.0769231
	ASV2613.Granulosicoccus	no	IndVal	no	no	no	no	no	no	no	no	no	1	no	0.970339	0.029661	4.59e-05	0.0769231
	ASV3360.Terrimicrobium	no	no	no	no	no	no	no	no	no	no	IndVal	1	no	0.719178	0.280822	2.1e-05	0.0769231
	ASV949.Roseibacillus	no	no	no	no	no	no	no	no	no	IndVal	no	1	no	1	0	0.000383661	0.0692308
	ASV534.Rhodobacteraceae	no	no	no	no	no	no	no	no	no	IndVal	no	1	no	0.995242	0.00475813	0.000251433	0.0692308
	ASV1408.Ulvibacter	no	no	no	no	no	no	no	no	IndVal	no	no	1	no	0.850258	0.149742	9.9e-05	0.0692308
	ASV2347.Peredibacter	no	IndVal	no	no	no	no	no	no	no	no	no	1	no	0.971014	0.0289855	6.71e-05	0.0692308
	ASV2001.Bdellovibrio	no	IndVal	no	no	no	no	no	no	no	no	no	1	no	0.97561	0.0243902	4.81e-05	0.0692308
	ASV1227.Hellea	no	no	no	no	no	no	no	no	no	IndVal	no	1	no	1	0	4.17e-05	0.0692308
	ASV366.Octadecabacter	IndVal	no	no	no	no	no	no	no	no	no	no	1	no	0.122074	0.877926	2.93e-05	0.0692308
	ASV1881.Paraglaciecola	no	no	no	no	no	no	no	no	IndVal	no	no	1	no	1	0	0.000155668	0.0615385
	ASV842.Cryomorphaceae	no	no	no	no	no	no	no	no	no	IndVal	no	1	no	1	0	0.000141844	0.0615385
	ASV761.Granulosicoccus	no	no	no	no	no	no	no	no	IndVal	no	no	1	no	1	0	9.04e-05	0.0615385
	ASV1454.Cocleimonas	IndVal	no	no	no	no	no	no	no	no	no	no	1	no	0.450549	0.549451	3.29e-05	0.0615385
	ASV710.Maribacter	IndVal	no	no	no	no	no	no	no	no	no	no	1	no	0.594017	0.405983	2.78e-05	0.0615385
	ASV2237.Saprospiraceae	IndVal	no	no	no	no	no	no	no	no	no	no	1	no	0.830508	0.169492	9.82e-06	0.0615385
	ASV261.Bizionia	no	no	no	no	no	no	IndVal	no	no	no	no	1	no	1	0	0.00230317	0.0538462
	ASV494.Maribacter	no	no	no	no	no	IndVal	no	no	no	no	no	1	no	0.975871	0.0241292	0.00100473	0.0538462
	ASV151.Marinomonas	no	no	no	no	no	no	no	no	IndVal	no	no	1	no	0.99667	0.00333	0.000599633	0.0538462
	ASV631.Winogradskyella	no	no	no	no	no	no	IndVal	no	no	no	no	1	no	1	0	0.000252235	0.0538462
	ASV566.Flavobacteriaceae	no	no	no	no	no	no	no	no	IndVal	no	no	1	no	1	0	0.000220179	0.0538462
	ASV2389.Pibocella	no	no	no	no	no	no	no	no	no	IndVal	no	1	no	1	0	9.26e-05	0.0538462
	ASV2935.Marinagarivorans	no	no	no	no	no	no	no	no	IndVal	no	no	1	no	0.834835	0.165165	5.57e-05	0.0538462
	ASV313.Glaciecola	no	no	no	no	no	no	no	no	IndVal	no	no	1	no	0.934343	0.0656566	3.71e-05	0.0538462
	ASV4877.Emticicia	no	no	no	no	no	no	no	no	no	no	IndVal	1	no	0.769231	0.230769	8.01e-06	0.0538462
	ASV966.Flavobacteriaceae	no	no	no	no	no	no	no	no	IndVal	no	no	1	no	0.728376	0.271624	0.000276677	0.0461538
	ASV2635.Portibacter	no	no	no	no	no	no	no	no	no	IndVal	no	1	no	1	0	5.77e-05	0.0461538
	ASV1183.Granulosicoccus	IndVal	no	no	no	no	no	no	no	no	no	no	1	no	0.309278	0.690722	6.01e-06	0.0461538
	ASV1713.Micavibrionaceae	no	no	no	no	no	no	no	no	no	IndVal	no	1	no	1	0	0.000159675	0.0384615
	ASV1380.Micavibrionaceae	no	no	no	no	no	no	no	no	no	IndVal	no	1	no	1	0	0.000153264	0.0384615
	ASV2181.Pricia	no	no	no	no	no	no	no	no	IndVal	no	no	1	no	0.990083	0.00991736	0.000120007	0.0384615
	ASV1655.Roseibacillus	no	no	no	no	no	no	no	no	IndVal	no	no	1	no	1	0	7.71e-05	0.0384615
	ASV2678.Microtrichaceae	no	no	no	no	no	no	no	no	no	IndVal	no	1	no	1	0	7.47e-05	0.0384615
	ASV3368.Blastopirellula	no	no	no	no	no	no	no	no	no	IndVal	no	1	no	1	0	4.65e-05	0.0384615
	ASV3959.Octadecabacter	no	no	no	no	no	no	no	no	IndVal	no	no	1	no	1	0	3.67e-05	0.0384615
	ASV4165.Saprospiraceae	no	no	no	no	no	no	no	no	no	IndVal	no	1	no	1	0	3.31e-05	0.0384615
	ASV4498.Pricia	no	no	no	no	no	no	no	no	IndVal	no	no	1	no	1	0	2.78e-05	0.0384615
	ASV1438.Glaciecola	IndVal	no	no	no	no	no	no	no	no	no	no	1	no	0.0186125	0.981387	2.2e-06	0.0384615
	ASV484.DEV007	no	no	no	no	no	no	no	no	IndVal	no	no	1	no	1	0	0.000935412	0.0307692
	ASV1301.Saprospiraceae	no	no	no	no	no	no	no	no	no	no	IndVal	1	no	0.646444	0.353556	0.000123813	0.0307692
	ASV1037.Roseobacter	no	no	no	no	no	no	no	no	IndVal	no	no	1	no	0.286667	0.713333	4.31e-05	0.0307692
	ASV2058.Algibacter	no	no	no	no	no	no	no	IndVal	no	no	no	1	no	0.930851	0.0691489	3.51e-05	0.0307692
	ASV3168.NS9_marine_group	no	no	no	no	no	no	no	no	IndVal	no	no	1	no	0.884615	0.115385	2.3e-05	0.0307692
	ASV4583.Sphingorhabdus	no	no	no	no	no	no	no	no	no	no	IndVal	1	no	0.866667	0.133333	1.04e-05	0.0307692
	ASV4095.Roseibacillus	no	no	no	no	no	no	no	no	no	no	IndVal	1	no	1	0	2.74e-05	0.0230769
