# Supplementary material for: Alternative approaches to identify core bacteria in Fucus distichus microbiome and assess their distribution and host-specificity
Source: Environ Microbiome. 2022 Nov 16;17:55. doi: 10.1186/s40793-022-00451-z (PMC9670562; doi:10.1186/s40793-022-00451-z)
Supplement: Supplementary file 3 — Additional file 3. Supplementary Table 3 showing indicator ASVs of F. distichus in the time-series Quadra dataset, including April, May and June samples. [file 40793_2022_451_MOESM3_ESM.xlsx]

## Sheet: Fucus-Core_Supplementary_Table3
	Indicator Species of Fucus distichus in Quadra dataset (April, May and June)
	Taxa	Specificity	Fidelity	IndVal	P.value
	ASV2	0.98726	0.99225	0.99	0.001***
	ASV11	0.97242	1	0.986	0.001***
	ASV13	0.96387	0.9845	0.974	0.001***
	ASV5	0.94491	1	0.972	0.001***
	ASV14	0.97288	0.95349	0.963	0.001***
	ASV4	0.99527	0.93023	0.962	0.001***
	ASV12	0.97786	0.89147	0.934	0.001***
	ASV120	0.9926	0.86047	0.924	0.001***
	ASV16	0.98771	0.82946	0.905	0.001***
	ASV21	0.95471	0.85271	0.902	0.001***
	ASV29	0.97111	0.82946	0.897	0.001***
	ASV61	0.94196	0.83721	0.888	0.001***
	ASV126	0.98305	0.78295	0.877	0.001***
	ASV86	0.9925	0.76744	0.873	0.001***
	ASV23	0.97002	0.78295	0.871	0.001***
	ASV91	0.96011	0.7907	0.871	0.001***
	ASV30	0.93076	0.81395	0.87	0.001***
	ASV1	0.99257	0.75969	0.868	0.001***
	ASV46	0.97641	0.75969	0.861	0.001***
	ASV66	0.90046	0.82171	0.86	0.001***
	ASV7	0.99008	0.72868	0.849	0.001***
	ASV25	0.99025	0.69767	0.831	0.001***
	ASV70	1	0.67442	0.821	0.001***
	ASV67	1	0.66667	0.816	0.001***
	ASV93	0.98662	0.66667	0.811	0.001***
	ASV3	0.9881	0.63566	0.793	0.001***
	ASV168	0.97637	0.62791	0.783	0.001***
	ASV59	1	0.60465	0.778	0.001***
	ASV72	1	0.5814	0.762	0.001***
	ASV121	0.97355	0.5969	0.762	0.001***
	ASV108	0.8859	0.63566	0.75	0.001***
	ASV97	0.93672	0.58915	0.743	0.001***
	ASV71	0.97021	0.54264	0.726	0.001***
	ASV314	0.95692	0.51938	0.705	0.001***
	ASV198	0.95278	0.51163	0.698	0.001***
	ASV252	1	0.48062	0.693	0.001***
	ASV84	0.95096	0.48837	0.681	0.001***
	ASV15	0.98828	0.46512	0.678	0.001***
	ASV130	1	0.45736	0.676	0.001***
	ASV202	1	0.44961	0.671	0.001***
	ASV316	0.9075	0.48062	0.66	0.001***
	ASV193	1	0.42636	0.653	0.001***
	ASV128	0.97893	0.41085	0.634	0.001***
	ASV352	0.9352	0.42636	0.631	0.001***
	ASV63	0.96271	0.41085	0.629	0.001***
	ASV60	0.99827	0.39535	0.628	0.001***
	ASV315	0.98057	0.39535	0.623	0.001***
	ASV170	0.96362	0.3876	0.611	0.001***
	ASV267	1	0.37209	0.61	0.001***
	ASV534	1	0.35659	0.597	0.001***
	ASV761	1	0.35659	0.597	0.001***
	ASV1150	0.88533	0.39535	0.592	0.001***
	ASV400	1	0.34884	0.591	0.001***
	ASV220	1	0.34109	0.584	0.001***
	ASV342	0.9487	0.35659	0.582	0.001***
	ASV116	0.98409	0.34109	0.579	0.001***
	ASV180	0.93915	0.35659	0.579	0.003**
	ASV223	0.95534	0.34109	0.571	0.003**
	ASV211	0.95204	0.34109	0.57	0.003**
	ASV171	0.94154	0.33333	0.56	0.002**
	ASV117	1	0.31008	0.557	0.001***
	ASV239	1	0.31008	0.557	0.001***
	ASV118	0.93379	0.32558	0.551	0.001***
	ASV2359	0.98473	0.30233	0.546	0.001***
	ASV169	1	0.29457	0.543	0.001***
	ASV393	1	0.29457	0.543	0.002**
	ASV2913	1	0.27907	0.528	0.001***
	ASV235	0.87911	0.31008	0.522	0.004**
	ASV286	0.97069	0.27907	0.52	0.002**
	ASV243	0.95938	0.27907	0.517	0.001***
	ASV246	0.90774	0.29457	0.517	0.003**
	ASV354	1	0.26357	0.513	0.001***
	ASV1577	1	0.26357	0.513	0.002**
	ASV209	0.83774	0.31008	0.51	0.017*
	ASV218	0.97127	0.26357	0.506	0.005**
	ASV319	1	0.25581	0.506	0.001***
	ASV566	1	0.25581	0.506	0.001***
	ASV669	1	0.25581	0.506	0.001***
	ASV1457	1	0.25581	0.506	0.001***
	ASV1772	1	0.25581	0.506	0.001***
	ASV1808	1	0.25581	0.506	0.001***
	ASV1937	1	0.25581	0.506	0.002**
	ASV1946	1	0.25581	0.506	0.001***
	ASV83	0.89139	0.28682	0.506	0.016*
	ASV28	0.96227	0.26357	0.504	0.003**
	ASV2028	1	0.24031	0.49	0.002**
	ASV2077	1	0.24031	0.49	0.002**
	ASV1227	0.95181	0.24806	0.486	0.001***
	ASV157	0.95156	0.24806	0.486	0.002**
	ASV404	1	0.23256	0.482	0.001***
	ASV607	1	0.23256	0.482	0.001***
	ASV2207	1	0.23256	0.482	0.001***
	ASV2333	1	0.23256	0.482	0.002**
	ASV90	1	0.22481	0.474	0.003**
	ASV1803	1	0.22481	0.474	0.003**
	ASV2248	0.92151	0.24031	0.471	0.003**
	ASV631	0.96845	0.22481	0.467	0.004**
	ASV411	0.96552	0.22481	0.466	0.003**
	ASV795	1	0.21705	0.466	0.003**
	ASV1996	1	0.21705	0.466	0.002**
	ASV2099	1	0.21705	0.466	0.004**
	ASV2727	1	0.21705	0.466	0.001***
	ASV1941	0.92387	0.23256	0.464	0.007**
	ASV2183	1	0.2093	0.457	0.002**
	ASV2255	1	0.2093	0.457	0.004**
	ASV2325	1	0.2093	0.457	0.003**
	ASV2371	1	0.2093	0.457	0.002**
	ASV2422	0.95974	0.21705	0.456	0.005**
	ASV2195	0.99522	0.2093	0.456	0.004**
	ASV2034	0.94821	0.21705	0.454	0.001***
	ASV1719	1	0.20155	0.449	0.004**
	ASV2192	1	0.20155	0.449	0.003**
	ASV2344	1	0.20155	0.449	0.002**
	ASV2593	1	0.20155	0.449	0.002**
	ASV2867	1	0.20155	0.449	0.004**
	ASV2226	0.95546	0.2093	0.447	0.007**
	ASV2299	1	0.1938	0.44	0.004**
	ASV2574	1	0.1938	0.44	0.003**
	ASV2637	1	0.1938	0.44	0.003**
	ASV2640	1	0.1938	0.44	0.003**
	ASV2660	1	0.1938	0.44	0.005**
	ASV153	0.95115	0.20155	0.438	0.005**
	ASV134	0.98487	0.1938	0.437	0.009**
	ASV734	1	0.18605	0.431	0.004**
	ASV983	1	0.18605	0.431	0.004**
	ASV2697	1	0.18605	0.431	0.004**
	ASV2770	1	0.18605	0.431	0.004**
	ASV2842	1	0.18605	0.431	0.003**
	ASV2887	1	0.18605	0.431	0.006**
	ASV2108	0.94684	0.1938	0.428	0.005**
	ASV266	0.90761	0.20155	0.428	0.006**
	ASV75	1	0.17829	0.422	0.002**
	ASV583	1	0.17829	0.422	0.003**
	ASV2544	1	0.17829	0.422	0.006**
	ASV2692	0.94856	0.18605	0.42	0.013*
	ASV2771	0.93922	0.18605	0.418	0.009**
	ASV2081	1	0.17054	0.413	0.005**
	ASV2819	1	0.17054	0.413	0.007**
	ASV3105	1	0.17054	0.413	0.008**
	ASV318	0.86284	0.1938	0.409	0.024*
	ASV1660	0.93701	0.17829	0.409	0.011*
	ASV2489	0.86041	0.1938	0.408	0.025*
	ASV914	0.88669	0.18605	0.406	0.01**
	ASV947	1	0.16279	0.403	0.005**
	ASV1050	1	0.16279	0.403	0.006**
	ASV1643	1	0.16279	0.403	0.007**
	ASV3072	1	0.16279	0.403	0.007**
	ASV2199	0.92516	0.17054	0.397	0.016*
	ASV1211	0.84379	0.18605	0.396	0.018*
	ASV1156	1	0.15504	0.394	0.01**
	ASV2014	1	0.15504	0.394	0.004**
	ASV2285	1	0.15504	0.394	0.005**
	ASV2559	1	0.15504	0.394	0.008**
	ASV2636	1	0.15504	0.394	0.007**
	ASV2831	1	0.15504	0.394	0.008**
	ASV2469	0.90654	0.17054	0.393	0.014*
	ASV278	0.93317	0.16279	0.39	0.016*
	ASV145	0.97605	0.15504	0.389	0.028*
	ASV1626	0.87871	0.17054	0.387	0.027*
	ASV2125	0.90661	0.16279	0.384	0.021*
	ASV194	1	0.14729	0.384	0.012*
	ASV1810	1	0.14729	0.384	0.01**
	ASV2399	1	0.14729	0.384	0.014*
	ASV2560	1	0.14729	0.384	0.01**
	ASV2624	1	0.14729	0.384	0.011*
	ASV2877	1	0.14729	0.384	0.017*
	ASV3616	1	0.14729	0.384	0.009**
	ASV1725	0.93821	0.15504	0.381	0.017*
	ASV1637	0.94986	0.14729	0.374	0.026*
	ASV1049	1	0.13953	0.374	0.012*
	ASV1218	1	0.13953	0.374	0.011*
	ASV1555	0.93092	0.14729	0.37	0.028*
	ASV1202	0.87141	0.15504	0.368	0.048*
	ASV1665	0.86215	0.15504	0.366	0.044*
	ASV842	1	0.13178	0.363	0.012*
	ASV1154	1	0.13178	0.363	0.017*
	ASV1666	1	0.13178	0.363	0.019*
	ASV2086	1	0.13178	0.363	0.019*
	ASV992	0.84358	0.15504	0.362	0.048*
	ASV1767	0.92916	0.13953	0.36	0.026*
	ASV378	1	0.12403	0.352	0.019*
	ASV555	1	0.12403	0.352	0.025*
	ASV760	1	0.12403	0.352	0.016*
	ASV1261	1	0.12403	0.352	0.021*
	ASV1335	1	0.12403	0.352	0.015*
	ASV1410	1	0.12403	0.352	0.022*
	ASV1597	1	0.12403	0.352	0.017*
	ASV1836	1	0.12403	0.352	0.017*
	ASV1923	1	0.12403	0.352	0.023*
	ASV2162	1	0.12403	0.352	0.017*
	ASV2177	1	0.12403	0.352	0.023*
	ASV2412	1	0.12403	0.352	0.014*
	ASV2558	1	0.12403	0.352	0.018*
	ASV2735	1	0.12403	0.352	0.015*
	ASV2807	1	0.12403	0.352	0.021*
	ASV3010	1	0.12403	0.352	0.017*
	ASV3039	1	0.12403	0.352	0.014*
	ASV885	0.93846	0.13178	0.352	0.028*
	ASV1950	0.88419	0.13953	0.351	0.048*
	ASV3141	0.9244	0.13178	0.349	0.034*
